# Supplementary material for: Superionic lithium mobility in low symmetry Li7Si2S7I polymorph accessed via Si2S7 dimer reorientation
Source: Chem Sci. 2026 Jun 26. Online ahead of print. doi: 10.1039/d5sc09834c (PMC13345648; doi:10.1039/d5sc09834c)
Supplement: SC-OLF-D5SC09834C-s002 [file SC-OLF-D5SC09834C-s002.cif]

# Supplementary Information (SI) for Chemical Science.
# This journal is © The Royal Society of Chemistry 2026

####################################################################### 
# 
# This file contains crystal structure data downloaded from the 
# Cambridge Structural Database (CSD) hosted by the Cambridge 
# Crystallographic Data Centre (CCDC).
# 
# Full information about CCDC data access policies and citation 
# guidelines are available at http://www.ccdc.cam.ac.uk/access/V1 
# 
# Audit and citation data items may have been added by the CCDC. 
# Please retain this information to preserve the provenance of 
# this file and to allow appropriate attribution of the data. 
# 
#######################################################################

data_u0201
_database_code_depnum_ccdc_archive 'CCDC 2429627'
loop_
_audit_author_name
_audit_author_address
'Guopeng Han'
;University of Liverpool
United Kingdom
;
_audit_update_record             
;
2025-03-07 deposited with the CCDC.	2026-06-25 downloaded from the CCDC.
;
_audit_creation_date             2025-01-16
_audit_creation_method           
;
Olex2 1.5
(compiled 2024.02.16 svn.r378c4104 for OlexSys, GUI svn.r6928)
;
_shelx_SHELXL_version_number     2018/3
_chemical_name_common            ?
_chemical_name_systematic        ?
_chemical_formula_moiety         'Cl0.11 I0.89 Li7 S7 Si2'
_chemical_formula_sum            'Cl0.11 I0.89 Li7 S7 Si2'
_chemical_formula_weight         446.02
_chemical_melting_point          ?
_chemical_oxdiff_formula         Li7Si2S7I
_chemical_oxdiff_usercomment     GPH228_500
loop_
_atom_type_symbol
_atom_type_description
_atom_type_scat_dispersion_real
_atom_type_scat_dispersion_imag
_atom_type_scat_source
Cl Cl 0.1484 0.1585 'International Tables Vol C Tables 4.2.6.8 and 6.1.1.4'
I I -0.4742 1.8119 'International Tables Vol C Tables 4.2.6.8 and 6.1.1.4'
Li Li -0.0003 0.0001 'International Tables Vol C Tables 4.2.6.8 and 6.1.1.4'
S S 0.1246 0.1234 'International Tables Vol C Tables 4.2.6.8 and 6.1.1.4'
Si Si 0.0817 0.0704 'International Tables Vol C Tables 4.2.6.8 and 6.1.1.4'

_shelx_space_group_comment       
;
The symmetry employed for this shelxl refinement is uniquely defined
by the following loop, which should always be used as a source of
symmetry information in preference to the above space-group names.
They are only intended as comments.
;
_space_group_crystal_system      triclinic
_space_group_IT_number           2
_space_group_name_H-M_alt        'P -1'
_space_group_name_Hall           '-P 1'
loop_
_space_group_symop_operation_xyz
'x, y, z'
'-x, -y, -z'

_cell_length_a                   9.0345(3)
_cell_length_b                   6.0176(2)
_cell_length_c                   11.9234(4)
_cell_angle_alpha                90.314(3)
_cell_angle_beta                 91.048(3)
_cell_angle_gamma                90.677(3)
_cell_volume                     648.06(4)
_cell_formula_units_Z            2
_cell_measurement_reflns_used    8179
_cell_measurement_temperature    100.01(10)
_cell_measurement_theta_max      30.3750
_cell_measurement_theta_min      1.7170
_shelx_estimated_absorpt_T_max   0.845
_shelx_estimated_absorpt_T_min   0.792
_exptl_absorpt_coefficient_mu    3.492
_exptl_absorpt_correction_T_max  1.00000
_exptl_absorpt_correction_T_min  0.87068
_exptl_absorpt_correction_type   multi-scan
_exptl_absorpt_process_details   
;
CrysAlisPro 1.171.40.53 (Rigaku Oxford Diffraction, 2019)
Empirical absorption correction using spherical harmonics,
 implemented in SCALE3 ABSPACK scaling algorithm.
;
_exptl_absorpt_special_details   ?
_exptl_crystal_colour            colourless
_exptl_crystal_colour_primary    colourless
_exptl_crystal_density_diffrn    2.286
_exptl_crystal_density_meas      ?
_exptl_crystal_density_method    ?
_exptl_crystal_description       block
_exptl_crystal_F_000             420
_exptl_crystal_size_max          0.07
_exptl_crystal_size_mid          0.06
_exptl_crystal_size_min          0.05
_exptl_transmission_factor_max   ?
_exptl_transmission_factor_min   ?
_diffrn_reflns_av_R_equivalents  0.0407
_diffrn_reflns_av_unetI/netI     0.0339
_diffrn_reflns_Laue_measured_fraction_full 1.000
_diffrn_reflns_Laue_measured_fraction_max 0.849
_diffrn_reflns_limit_h_max       12
_diffrn_reflns_limit_h_min       -12
_diffrn_reflns_limit_k_max       8
_diffrn_reflns_limit_k_min       -8
_diffrn_reflns_limit_l_max       16
_diffrn_reflns_limit_l_min       -16
_diffrn_reflns_number            15615
_diffrn_reflns_point_group_measured_fraction_full 1.000
_diffrn_reflns_point_group_measured_fraction_max 0.849
_diffrn_reflns_theta_full        25.242
_diffrn_reflns_theta_max         30.314
_diffrn_reflns_theta_min         1.708
_diffrn_ambient_environment      N~2~
_diffrn_ambient_temperature      100.01(10)
_diffrn_detector                 'CCD plate'
_diffrn_detector_area_resol_mean 10.0000
_diffrn_measured_fraction_theta_full 1.000
_diffrn_measured_fraction_theta_max 0.849
_diffrn_measurement_details      
;
List of Runs (angles in degrees, time in seconds):

  # Type    Start    End  Width  t~exp~   \w     \q     \k     \f   Frames
#--------------------------------------------------------------------------
  1  \w    -50.00  78.00   1.00    5.00    --  -11.60  68.00-100.00  128
  2  \w   -101.00  27.00   1.00    5.00    --  -11.60 -68.00 125.00  128
  3  \w    -48.00  78.00   1.00    5.00    --  -11.60  57.00   0.00  126
  4  \w    -66.00  78.00   1.00    5.00    --  -11.60  38.00-150.00  144
  5  \w    -48.00  78.00   1.00    5.00    --  -11.60  57.00  60.00  126
  6  \w   -101.00  27.00   1.00    5.00    --  -11.60 -68.00  90.00  128
  7  \w   -101.00 -70.00   1.00    5.00    --  -11.60 -68.00 -90.00   31
  8  \w   -101.00  43.00   1.00    5.00    --  -11.60 -38.00-120.00  144
;
_diffrn_measurement_device       'four-circle diffractometer'
_diffrn_measurement_device_type  'XtaLAB AFC12 (RCD3): Kappa single'
_diffrn_measurement_method       '\w scans'
_diffrn_orient_matrix_type       
'CrysAlisPro convention (1999,Acta A55,543-557)'
_diffrn_orient_matrix_UB_11      0.0887145000
_diffrn_orient_matrix_UB_12      -0.0204126000
_diffrn_orient_matrix_UB_13      -0.0357955000
_diffrn_orient_matrix_UB_21      0.0208816000
_diffrn_orient_matrix_UB_22      0.0756923000
_diffrn_orient_matrix_UB_23      -0.0112982000
_diffrn_orient_matrix_UB_31      0.0747650000
_diffrn_orient_matrix_UB_32      0.0045555000
_diffrn_orient_matrix_UB_33      0.0461643000
_diffrn_radiation_monochromator  mirror
_diffrn_radiation_probe          x-ray
_diffrn_radiation_type           'Mo K\a'
_diffrn_radiation_wavelength     0.71073
_diffrn_source                   'Rotating-anode X-ray tube'
_diffrn_source_type              'Rigaku (Mo) X-ray Source'
_reflns_Friedel_coverage         0.000
_reflns_Friedel_fraction_full    .
_reflns_Friedel_fraction_max     .
_reflns_number_gt                2943
_reflns_number_total             3302
_reflns_special_details          
;
 Reflections were merged by SHELXL according to the crystal
 class for the calculation of statistics and refinement.
 
 _reflns_Friedel_fraction is defined as the number of unique
 Friedel pairs measured divided by the number that would be
 possible theoretically, ignoring centric projections and
 systematic absences.
;
_reflns_threshold_expression     'I > 2\s(I)'
_computing_cell_refinement       'CrysAlisPro 1.171.40.53 (Rigaku OD, 2019)'
_computing_data_collection       'CrysAlisPro 1.171.40.53 (Rigaku OD, 2019)'
_computing_data_reduction        'CrysAlisPro 1.171.40.53 (Rigaku OD, 2019)'
_computing_molecular_graphics    'Olex2 1.5 (Dolomanov et al., 2009)'
_computing_publication_material  'Olex2 1.5 (Dolomanov et al., 2009)'
_computing_structure_refinement  'SHELXL 2018/3 (Sheldrick, 2015)'
_computing_structure_solution    'SHELXT 2018/2 (Sheldrick, 2018)'
_refine_diff_density_max         0.664
_refine_diff_density_min         -0.648
_refine_diff_density_rms         0.114
_refine_ls_extinction_coef       .
_refine_ls_extinction_method     none
_refine_ls_goodness_of_fit_ref   1.053
_refine_ls_hydrogen_treatment    undef
_refine_ls_matrix_type           full
_refine_ls_number_parameters     211
_refine_ls_number_reflns         3302
_refine_ls_number_restraints     28
_refine_ls_R_factor_all          0.0256
_refine_ls_R_factor_gt           0.0209
_refine_ls_restrained_S_all      1.049
_refine_ls_shift/su_max          0.001
_refine_ls_shift/su_mean         0.000
_refine_ls_structure_factor_coef Fsqd
_refine_ls_weighting_details     
'w=1/[\s^2^(Fo^2^)+(0.0155P)^2^+0.3192P] where P=(Fo^2^+2Fc^2^)/3'
_refine_ls_weighting_scheme      calc
_refine_ls_wR_factor_gt          0.0460
_refine_ls_wR_factor_ref         0.0475
_refine_special_details          ?
_olex2_refinement_description    
;
1. Shared sites
{I1, Cl1}
2. Uiso/Uaniso restraints and constraints
Uanis(I1) = Uanis(Cl1)
3. Rigid body (RIGU) restrains
 S1, Li4, Li5, Li6, Li12
 with sigma for 1-2 distances of 0.0001 and sigma for 1-3 distances of 0.0001
4. Others
 1*[Sof(Li11)]+1*[Sof(Li12)]+1*[Sof(Li1)]+1*[Sof(Li4)]+1*[Sof(Li6)]+1*
 [Sof(Li8)]+1*[Sof(Li10)]+1*[Sof(Li7)]+1*[Sof(Li5)]+1*[Sof(Li3)]+1*[Sof(Li9)]=6
 with esd of 0.001
 1*[Sof(Li9)]+1*[Sof(Li11)]=1 with esd of 0.001
 Sof(Cl1)=1-FVAR(1)
 Sof(I1)=FVAR(1)
;
_atom_sites_solution_hydrogens   .
_atom_sites_solution_primary     dual
_atom_sites_solution_secondary   ?
loop_
_atom_site_label
_atom_site_type_symbol
_atom_site_fract_x
_atom_site_fract_y
_atom_site_fract_z
_atom_site_U_iso_or_equiv
_atom_site_adp_type
_atom_site_occupancy
_atom_site_site_symmetry_order
_atom_site_calc_flag
_atom_site_refinement_flags_posn
_atom_site_refinement_flags_adp
_atom_site_refinement_flags_occupancy
_atom_site_disorder_assembly
_atom_site_disorder_group
I1 I 0.01132(2) 0.24824(2) 0.11365(2) 0.01149(6) Uani 0.8902(15) 1 d . . P . .
Cl1 Cl 0.01132(2) 0.24824(2) 0.11365(2) 0.01149(6) Uani 0.1098(15) 1 d . . P .
.
S1 S 0.31861(6) 0.78350(8) 0.08446(5) 0.01185(12) Uani 1 1 d . . . . .
S2 S 0.69464(6) 0.75272(8) 0.16428(4) 0.01051(12) Uani 1 1 d . . . . .
S3 S 0.46320(6) 0.29533(8) 0.18757(5) 0.01119(12) Uani 1 1 d . . . . .
S4 S 0.43959(5) 0.76894(8) 0.36474(4) 0.00941(12) Uani 1 1 d . . . . .
S5 S 0.05597(6) 0.77616(8) 0.33128(4) 0.01067(12) Uani 1 1 d . . . . .
S6 S 0.23393(6) 0.76707(9) 0.59375(5) 0.01189(12) Uani 1 1 d . . . . .
S7 S 0.22867(6) 0.29336(8) 0.43133(4) 0.01110(12) Uani 1 1 d . . . . .
Si1 Si 0.47677(6) 0.64384(9) 0.19429(5) 0.00844(13) Uani 1 1 d . . . . .
Si2 Si 0.22967(6) 0.64152(9) 0.42894(5) 0.00857(13) Uani 1 1 d . . . . .
Li1 Li 0.2410(5) 0.0701(7) 0.2488(4) 0.0223(14) Uani 0.990(16) 1 d . . P . .
Li2 Li 0.4930(4) 0.2217(7) 0.3889(4) 0.0251(10) Uani 1 1 d . . . . .
Li3 Li 0.0581(5) 0.7073(7) 0.1272(3) 0.0212(14) Uani 0.962(15) 1 d . . P . .
Li4 Li 0.5667(9) 0.8890(14) -0.0080(7) 0.0246(18) Uani 0.516(13) 1 d . . P . .
Li5 Li 0.287(2) 0.834(3) -0.183(2) 0.0225(11) Uani 0.29(3) 1 d . . P . .
Li6 Li 0.2903(9) 0.6529(14) -0.1067(7) 0.0212(11) Uani 0.483(11) 1 d . . P . .
Li7 Li 0.7070(9) 0.6310(13) -0.0253(7) 0.018(2) Uani 0.495(15) 1 d . . P . .
Li8 Li -0.0047(9) 0.9280(13) 0.5339(8) 0.024(3) Uani 0.516(14) 1 d . . P . .
Li9 Li -0.1946(9) 0.6453(14) 0.3577(7) 0.018(2) Uani 0.496(13) 1 d . . P . .
Li10 Li 0.0136(8) 0.6336(12) 0.6649(7) 0.020(2) Uani 0.532(15) 1 d . . P . .
Li11 Li 0.2407(10) 0.1982(17) 0.6319(7) 0.025(3) Uani 0.504(13) 1 d . . P . .
Li12 Li 0.289(3) 0.827(4) -0.150(3) 0.0224(10) Uani 0.22(3) 1 d . . P . .

loop_
_atom_site_aniso_label
_atom_site_aniso_U_11
_atom_site_aniso_U_22
_atom_site_aniso_U_33
_atom_site_aniso_U_23
_atom_site_aniso_U_13
_atom_site_aniso_U_12
I1 0.01246(8) 0.00977(9) 0.01220(9) 0.00056(6) -0.00147(6) 0.00132(5)
Cl1 0.01246(8) 0.00977(9) 0.01220(9) 0.00056(6) -0.00147(6) 0.00132(5)
S1 0.0119(2) 0.0079(2) 0.0157(3) 0.00278(19) -0.0023(2) -0.00044(19)
S2 0.0114(2) 0.0092(2) 0.0110(3) 0.00052(19) 0.0008(2) -0.00061(18)
S3 0.0136(2) 0.0052(2) 0.0148(3) 0.00009(19) 0.0013(2) -0.00007(19)
S4 0.0103(2) 0.0069(2) 0.0110(3) -0.00133(18) 0.0010(2) -0.00103(18)
S5 0.0112(2) 0.0085(2) 0.0123(3) -0.00175(19) -0.0025(2) 0.00203(18)
S6 0.0129(2) 0.0126(3) 0.0101(3) -0.00350(19) 0.0009(2) -0.00029(19)
S7 0.0155(3) 0.0058(2) 0.0121(3) 0.00050(18) 0.0008(2) 0.00138(19)
Si1 0.0109(3) 0.0050(3) 0.0094(3) -0.0002(2) 0.0005(2) 0.0000(2)
Si2 0.0107(3) 0.0054(3) 0.0097(3) 0.0001(2) 0.0006(2) 0.0000(2)
Li1 0.026(2) 0.017(2) 0.024(3) -0.0011(16) 0.0061(18) -0.0066(17)
Li2 0.018(2) 0.033(3) 0.024(2) 0.0021(19) -0.0037(18) 0.0001(18)
Li3 0.023(2) 0.028(3) 0.013(2) -0.0042(17) 0.0012(17) -0.0067(18)
Li4 0.024(3) 0.027(4) 0.023(2) 0.002(2) -0.0046(18) -0.0017(17)
Li5 0.022(2) 0.0222(17) 0.0232(11) 0.0001(3) -0.0037(4) 0.0025(19)
Li6 0.018(3) 0.0223(16) 0.0232(16) 0.0002(8) -0.0022(10) 0.0036(16)
Li7 0.018(4) 0.019(4) 0.017(5) -0.002(3) 0.003(3) -0.002(3)
Li8 0.016(4) 0.023(5) 0.033(5) -0.011(3) 0.002(4) -0.003(3)
Li9 0.019(4) 0.015(5) 0.019(4) 0.004(3) 0.003(3) -0.001(3)
Li10 0.020(4) 0.021(4) 0.020(4) -0.001(3) -0.003(3) -0.002(3)
Li11 0.032(5) 0.030(6) 0.013(4) -0.003(3) -0.002(4) -0.003(4)
Li12 0.022(2) 0.0222(16) 0.0232(11) 0.0001(3) -0.0036(4) 0.0029(17)

_geom_special_details            
;
 All esds (except the esd in the dihedral angle between two l.s. planes)
 are estimated using the full covariance matrix.  The cell esds are taken
 into account individually in the estimation of esds in distances, angles
 and torsion angles; correlations between esds in cell parameters are only
 used when they are defined by crystal symmetry.  An approximate (isotropic)
 treatment of cell esds is used for estimating esds involving l.s. planes.
;
loop_
_geom_bond_atom_site_label_1
_geom_bond_atom_site_label_2
_geom_bond_distance
_geom_bond_site_symmetry_2
_geom_bond_publ_flag
I1 Li1 2.829(4) . ?
I1 Li3 3.292(4) 1_545 ?
I1 Li3 2.793(4) . ?
I1 Li3 2.942(4) 2_565 ?
I1 Li5 2.87(2) 2_565 ?
I1 Li6 2.796(8) 2_565 ?
I1 Li7 2.859(8) 2_665 ?
I1 Li10 2.744(8) 2_566 ?
I1 Li12 2.79(3) 2_565 ?
S1 Si1 2.1060(7) . ?
S1 Li1 2.711(4) 1_565 ?
S1 Li3 2.455(4) . ?
S1 Li4 2.407(8) 2_675 ?
S1 Li4 2.590(9) . ?
S1 Li6 2.415(9) . ?
S1 Li7 2.595(8) 2_665 ?
S1 Li12 2.82(3) . ?
S2 Si1 2.1046(8) . ?
S2 Li4 2.487(8) . ?
S2 Li5 2.500(18) 2_675 ?
S2 Li6 2.538(8) 2_665 ?
S2 Li7 2.378(8) . ?
S2 Li9 2.586(8) 1_655 ?
S2 Li11 2.505(8) 2_666 ?
S2 Li12 2.54(2) 2_675 ?
S3 Si1 2.1004(7) . ?
S3 Li1 2.530(4) . ?
S3 Li2 2.454(4) . ?
S3 Li4 2.415(9) 2_665 ?
S3 Li5 2.400(19) 2_665 ?
S3 Li6 2.460(9) 2_665 ?
S3 Li7 2.494(8) 2_665 ?
S3 Li12 2.41(2) 2_665 ?
S4 Si1 2.1963(8) . ?
S4 Si2 2.1900(8) . ?
S4 Li1 2.903(4) 1_565 ?
S4 Li2 2.774(4) 1_565 ?
S4 Li2 2.989(4) 2_666 ?
S4 Li11 2.892(9) 2_666 ?
S5 Si2 2.1092(7) . ?
S5 Li1 2.627(4) 1_565 ?
S5 Li3 2.467(4) . ?
S5 Li8 2.446(8) 2_576 ?
S5 Li8 2.648(9) . ?
S5 Li9 2.415(8) . ?
S5 Li10 2.538(8) 2_566 ?
S5 Li11 2.730(9) 2_566 ?
S6 Si2 2.1010(8) . ?
S6 Li2 2.472(4) 2_666 ?
S6 Li5 2.73(3) 1_556 ?
S6 Li8 2.469(8) . ?
S6 Li9 2.573(8) 2_566 ?
S6 Li10 2.315(8) . ?
S6 Li11 2.631(10) 1_565 ?
S7 Si2 2.0954(7) . ?
S7 Li1 2.556(4) . ?
S7 Li2 2.492(4) . ?
S7 Li8 2.452(8) 2_566 ?
S7 Li9 2.564(8) 2_566 ?
S7 Li10 2.498(7) 2_566 ?
S7 Li11 2.463(9) . ?
Li1 Li2 2.933(6) . ?
Li1 Li3 3.065(6) 1_545 ?
Li1 Li7 3.261(9) 2_665 ?
Li1 Li8 3.387(10) 2_566 ?
Li1 Li10 3.113(9) 2_566 ?
Li2 Li5 3.21(2) 2_665 ?
Li2 Li11 3.520(11) 2_656 ?
Li2 Li12 3.50(3) 2_665 ?
Li3 Li6 3.536(10) . ?
Li3 Li7 3.208(9) 2_665 ?
Li3 Li10 3.295(9) 2_566 ?
Li4 Li4 1.822(17) 2_675 ?
Li4 Li5 3.26(2) . ?
Li4 Li5 3.08(2) 2_675 ?
Li4 Li6 3.071(12) . ?
Li4 Li7 2.028(12) . ?
Li4 Li12 3.01(3) . ?
Li4 Li12 2.82(3) 2_675 ?
Li5 Li6 1.42(2) . ?
Li5 Li10 3.25(2) 1_554 ?
Li5 Li11 3.15(3) 1_564 ?
Li6 Li7 2.329(12) 2_665 ?
Li6 Li12 1.17(3) . ?
Li7 Li12 3.47(3) 2_665 ?
Li8 Li8 1.192(18) 2_576 ?
Li8 Li9 3.358(11) 2_576 ?
Li8 Li9 3.164(12) . ?
Li8 Li10 2.373(12) . ?
Li8 Li11 2.970(12) 2_566 ?
Li8 Li11 2.953(12) 1_565 ?
Li9 Li10 2.375(12) 2_566 ?
Li9 Li11 1.042(11) 2_566 ?
Li10 Li11 3.373(13) . ?
Li10 Li12 3.49(3) 1_556 ?
Li11 Li12 3.46(3) 1_546 ?

loop_
_geom_angle_atom_site_label_1
_geom_angle_atom_site_label_2
_geom_angle_atom_site_label_3
_geom_angle
_geom_angle_site_symmetry_1
_geom_angle_site_symmetry_3
_geom_angle_publ_flag
Li1 I1 Li3 137.36(12) . 2_565 ?
Li1 I1 Li3 59.52(11) . 1_545 ?
Li1 I1 Li5 117.1(5) . 2_565 ?
Li1 I1 Li7 69.96(18) . 2_665 ?
Li3 I1 Li1 104.12(12) . . ?
Li3 I1 Li3 162.88(16) . 1_545 ?
Li3 I1 Li3 99.82(11) 2_565 1_545 ?
Li3 I1 Li3 89.33(11) . 2_565 ?
Li3 I1 Li5 106.6(4) . 2_565 ?
Li3 I1 Li6 85.8(2) . 2_565 ?
Li3 I1 Li7 69.14(18) . 2_665 ?
Li5 I1 Li3 86.9(4) 2_565 1_545 ?
Li5 I1 Li3 96.4(5) 2_565 2_565 ?
Li6 I1 Li1 144.0(2) 2_565 . ?
Li6 I1 Li3 110.37(19) 2_565 1_545 ?
Li6 I1 Li3 76.0(2) 2_565 2_565 ?
Li6 I1 Li5 29.0(5) 2_565 2_565 ?
Li6 I1 Li7 143.8(2) 2_565 2_665 ?
Li7 I1 Li3 77.97(18) 2_665 2_565 ?
Li7 I1 Li3 98.46(17) 2_665 1_545 ?
Li7 I1 Li5 172.8(5) 2_665 2_565 ?
Li10 I1 Li1 67.90(18) 2_566 . ?
Li10 I1 Li3 153.37(18) 2_566 2_565 ?
Li10 I1 Li3 73.02(18) 2_566 . ?
Li10 I1 Li3 102.59(17) 2_566 1_545 ?
Li10 I1 Li5 70.8(5) 2_566 2_565 ?
Li10 I1 Li6 82.8(2) 2_566 2_565 ?
Li10 I1 Li7 112.4(2) 2_566 2_665 ?
Li10 I1 Li12 78.0(7) 2_566 2_565 ?
Li12 I1 Li1 123.9(7) 2_565 . ?
Li12 I1 Li3 88.1(5) 2_565 1_545 ?
Li12 I1 Li3 106.8(5) 2_565 . ?
Li12 I1 Li3 88.6(7) 2_565 2_565 ?
Li12 I1 Li5 7.8(6) 2_565 2_565 ?
Li12 I1 Li6 24.2(6) 2_565 2_565 ?
Li12 I1 Li7 165.8(7) 2_565 2_665 ?
Si1 S1 Li1 89.59(10) . 1_565 ?
Si1 S1 Li3 116.13(11) . . ?
Si1 S1 Li4 106.17(19) . 2_675 ?
Si1 S1 Li4 77.26(18) . . ?
Si1 S1 Li6 120.98(19) . . ?
Si1 S1 Li7 80.30(18) . 2_665 ?
Si1 S1 Li12 135.1(5) . . ?
Li1 S1 Li12 129.3(5) 1_565 . ?
Li3 S1 Li1 72.58(13) . 1_565 ?
Li3 S1 Li4 166.0(2) . . ?
Li3 S1 Li7 78.8(2) . 2_665 ?
Li3 S1 Li12 98.7(5) . . ?
Li4 S1 Li1 82.8(2) 2_675 1_565 ?
Li4 S1 Li1 113.2(2) . 1_565 ?
Li4 S1 Li3 130.0(2) 2_675 . ?
Li4 S1 Li4 42.6(4) 2_675 . ?
Li4 S1 Li6 86.7(3) 2_675 . ?
Li4 S1 Li7 135.7(3) 2_675 2_665 ?
Li4 S1 Li7 100.7(3) . 2_665 ?
Li4 S1 Li12 67.6(5) . . ?
Li4 S1 Li12 64.9(5) 2_675 . ?
Li6 S1 Li1 149.4(2) . 1_565 ?
Li6 S1 Li3 93.1(2) . . ?
Li6 S1 Li4 75.6(3) . . ?
Li6 S1 Li7 55.3(3) . 2_665 ?
Li6 S1 Li12 24.4(5) . . ?
Li7 S1 Li1 141.5(2) 2_665 1_565 ?
Li7 S1 Li12 79.7(5) 2_665 . ?
Si1 S2 Li4 79.7(2) . . ?
Si1 S2 Li5 110.3(4) . 2_675 ?
Si1 S2 Li6 79.14(19) . 2_665 ?
Si1 S2 Li7 97.50(19) . . ?
Si1 S2 Li9 96.77(17) . 1_655 ?
Si1 S2 Li11 94.0(2) . 2_666 ?
Si1 S2 Li12 111.5(6) . 2_675 ?
Li4 S2 Li5 76.3(6) . 2_675 ?
Li4 S2 Li6 97.4(3) . 2_665 ?
Li4 S2 Li9 172.5(3) . 1_655 ?
Li4 S2 Li11 149.4(3) . 2_666 ?
Li4 S2 Li12 68.4(7) . 2_675 ?
Li5 S2 Li6 167.1(6) 2_675 2_665 ?
Li5 S2 Li9 99.0(6) 2_675 1_655 ?
Li5 S2 Li11 78.0(6) 2_675 2_666 ?
Li5 S2 Li12 8.9(7) 2_675 2_675 ?
Li6 S2 Li9 88.3(3) 2_665 1_655 ?
Li7 S2 Li4 49.2(3) . . ?
Li7 S2 Li5 112.4(6) . 2_675 ?
Li7 S2 Li6 56.4(3) . 2_665 ?
Li7 S2 Li9 138.2(3) . 1_655 ?
Li7 S2 Li11 160.4(3) . 2_666 ?
Li7 S2 Li12 103.5(8) . 2_675 ?
Li11 S2 Li6 110.8(3) 2_666 2_665 ?
Li11 S2 Li9 23.6(3) 2_666 1_655 ?
Li11 S2 Li12 86.8(8) 2_666 2_675 ?
Li12 S2 Li6 159.3(8) 2_675 2_665 ?
Li12 S2 Li9 107.3(8) 2_675 1_655 ?
Si1 S3 Li1 124.17(10) . . ?
Si1 S3 Li2 98.28(10) . . ?
Si1 S3 Li4 119.4(2) . 2_665 ?
Si1 S3 Li5 106.3(4) . 2_665 ?
Si1 S3 Li6 81.1(2) . 2_665 ?
Si1 S3 Li7 82.84(18) . 2_665 ?
Si1 S3 Li12 105.6(6) . 2_665 ?
Li2 S3 Li1 72.08(14) . . ?
Li2 S3 Li6 108.8(2) . 2_665 ?
Li2 S3 Li7 148.1(2) . 2_665 ?
Li4 S3 Li1 86.6(2) 2_665 . ?
Li4 S3 Li2 142.3(2) 2_665 . ?
Li4 S3 Li6 78.1(3) 2_665 2_665 ?
Li4 S3 Li7 48.8(3) 2_665 2_665 ?
Li5 S3 Li1 125.6(5) 2_665 . ?
Li5 S3 Li2 82.8(6) 2_665 . ?
Li5 S3 Li4 85.2(6) 2_665 2_665 ?
Li5 S3 Li6 34.0(6) 2_665 2_665 ?
Li5 S3 Li7 127.7(6) 2_665 2_665 ?
Li5 S3 Li12 9.4(7) 2_665 2_665 ?
Li6 S3 Li1 154.7(2) 2_665 . ?
Li6 S3 Li7 102.9(3) 2_665 2_665 ?
Li7 S3 Li1 81.0(2) 2_665 . ?
Li12 S3 Li1 129.0(6) 2_665 . ?
Li12 S3 Li2 92.2(8) 2_665 . ?
Li12 S3 Li4 77.3(8) 2_665 2_665 ?
Li12 S3 Li6 27.8(7) 2_665 2_665 ?
Li12 S3 Li7 118.4(8) 2_665 2_665 ?
Si1 S4 Li1 83.02(9) . 1_565 ?
Si1 S4 Li2 113.54(9) . 1_565 ?
Si1 S4 Li2 151.79(9) . 2_666 ?
Si1 S4 Li11 82.10(17) . 2_666 ?
Si2 S4 Si1 110.83(3) . . ?
Si2 S4 Li1 81.47(8) . 1_565 ?
Si2 S4 Li2 79.76(8) . 2_666 ?
Si2 S4 Li2 116.66(9) . 1_565 ?
Si2 S4 Li11 152.29(18) . 2_666 ?
Li1 S4 Li2 125.02(12) 1_565 2_666 ?
Li2 S4 Li1 62.16(11) 1_565 1_565 ?
Li2 S4 Li2 81.68(13) 1_565 2_666 ?
Li2 S4 Li11 76.8(2) 1_565 2_666 ?
Li11 S4 Li1 125.4(2) 2_666 1_565 ?
Li11 S4 Li2 78.48(18) 2_666 2_666 ?
Si2 S5 Li1 89.95(10) . 1_565 ?
Si2 S5 Li3 117.45(11) . . ?
Si2 S5 Li8 94.2(2) . 2_576 ?
Si2 S5 Li8 78.24(18) . . ?
Si2 S5 Li9 119.51(19) . . ?
Si2 S5 Li10 77.80(17) . 2_566 ?
Si2 S5 Li11 131.33(19) . 2_566 ?
Li1 S5 Li8 104.87(19) 1_565 . ?
Li1 S5 Li11 130.4(2) 1_565 2_566 ?
Li3 S5 Li1 73.90(13) . 1_565 ?
Li3 S5 Li8 164.1(2) . . ?
Li3 S5 Li10 82.3(2) . 2_566 ?
Li3 S5 Li11 101.3(2) . 2_566 ?
Li8 S5 Li1 83.7(2) 2_576 1_565 ?
Li8 S5 Li3 140.5(2) 2_576 . ?
Li8 S5 Li8 26.7(4) 2_576 . ?
Li8 S5 Li10 129.9(3) 2_576 2_566 ?
Li8 S5 Li11 69.3(3) 2_576 2_566 ?
Li8 S5 Li11 67.0(2) . 2_566 ?
Li9 S5 Li1 149.8(2) . 1_565 ?
Li9 S5 Li3 95.9(2) . . ?
Li9 S5 Li8 87.4(3) . 2_576 ?
Li9 S5 Li8 77.2(3) . . ?
Li9 S5 Li10 57.2(3) . 2_566 ?
Li9 S5 Li11 22.3(3) . 2_566 ?
Li10 S5 Li1 144.4(2) 2_566 1_565 ?
Li10 S5 Li8 105.1(3) 2_566 . ?
Li10 S5 Li11 79.5(3) 2_566 2_566 ?
Si2 S6 Li2 94.86(10) . 2_666 ?
Si2 S6 Li5 164.6(4) . 1_556 ?
Si2 S6 Li8 82.6(2) . . ?
Si2 S6 Li9 82.44(19) . 2_566 ?
Si2 S6 Li10 102.81(19) . . ?
Si2 S6 Li11 120.69(19) . 1_565 ?
Li2 S6 Li5 76.1(4) 2_666 1_556 ?
Li2 S6 Li9 97.9(2) 2_666 2_566 ?
Li2 S6 Li11 87.2(2) 2_666 1_565 ?
Li8 S6 Li2 152.0(2) . 2_666 ?
Li8 S6 Li5 111.2(4) . 1_556 ?
Li8 S6 Li9 109.3(3) . 2_566 ?
Li8 S6 Li11 70.7(3) . 1_565 ?
Li9 S6 Li5 86.4(4) 2_566 1_556 ?
Li9 S6 Li11 156.0(3) 2_566 1_565 ?
Li10 S6 Li2 146.9(2) . 2_666 ?
Li10 S6 Li5 79.9(5) . 1_556 ?
Li10 S6 Li8 59.4(3) . . ?
Li10 S6 Li9 57.9(3) . 2_566 ?
Li10 S6 Li11 106.7(3) . 1_565 ?
Li11 S6 Li5 72.0(4) 1_565 1_556 ?
Si2 S7 Li1 120.63(10) . . ?
Si2 S7 Li2 100.14(10) . . ?
Si2 S7 Li8 122.71(19) . 2_566 ?
Si2 S7 Li9 82.76(19) . 2_566 ?
Si2 S7 Li10 78.98(17) . 2_566 ?
Si2 S7 Li11 104.6(2) . . ?
Li1 S7 Li9 156.3(2) . 2_566 ?
Li2 S7 Li1 71.02(14) . . ?
Li2 S7 Li9 110.9(2) . 2_566 ?
Li2 S7 Li10 140.9(2) . 2_566 ?
Li8 S7 Li1 85.1(2) 2_566 . ?
Li8 S7 Li2 137.1(2) 2_566 . ?
Li8 S7 Li9 78.2(3) 2_566 2_566 ?
Li8 S7 Li10 57.3(3) 2_566 2_566 ?
Li8 S7 Li11 74.4(3) 2_566 . ?
Li10 S7 Li1 76.0(2) 2_566 . ?
Li10 S7 Li9 107.7(3) 2_566 2_566 ?
Li11 S7 Li1 134.5(3) . . ?
Li11 S7 Li2 97.4(2) . . ?
Li11 S7 Li9 23.8(3) . 2_566 ?
Li11 S7 Li10 120.9(3) . 2_566 ?
S1 Si1 S4 108.81(3) . . ?
S2 Si1 S1 113.36(3) . . ?
S2 Si1 S4 102.38(3) . . ?
S3 Si1 S1 110.32(3) . . ?
S3 Si1 S2 110.37(3) . . ?
S3 Si1 S4 111.36(3) . . ?
S5 Si2 S4 108.18(3) . . ?
S6 Si2 S4 101.81(3) . . ?
S6 Si2 S5 112.14(3) . . ?
S7 Si2 S4 110.52(3) . . ?
S7 Si2 S5 113.58(3) . . ?
S7 Si2 S6 109.97(3) . . ?
I1 Li1 S4 163.63(16) . 1_545 ?
I1 Li1 Li2 139.59(17) . . ?
I1 Li1 Li3 67.78(13) . 1_545 ?
I1 Li1 Li7 55.46(16) . 2_665 ?
I1 Li1 Li8 88.12(18) . 2_566 ?
I1 Li1 Li10 54.76(16) . 2_566 ?
S1 Li1 I1 91.90(13) 1_545 . ?
S1 Li1 S4 77.02(11) 1_545 1_545 ?
S1 Li1 Li2 113.15(17) 1_545 . ?
S1 Li1 Li3 49.85(11) 1_545 1_545 ?
S1 Li1 Li7 73.65(17) 1_545 2_665 ?
S1 Li1 Li8 137.06(19) 1_545 2_566 ?
S1 Li1 Li10 144.1(2) 1_545 2_566 ?
S3 Li1 I1 101.94(14) . . ?
S3 Li1 S1 84.81(13) . 1_545 ?
S3 Li1 S4 89.17(13) . 1_545 ?
S3 Li1 S5 167.01(19) . 1_545 ?
S3 Li1 S7 91.02(13) . . ?
S3 Li1 Li2 52.76(12) . . ?
S3 Li1 Li3 131.18(18) . 1_545 ?
S3 Li1 Li7 49.05(15) . 2_665 ?
S3 Li1 Li8 137.0(2) . 2_566 ?
S3 Li1 Li10 112.61(19) . 2_566 ?
S4 Li1 Li2 56.76(12) 1_545 . ?
S4 Li1 Li3 95.87(14) 1_545 1_545 ?
S4 Li1 Li7 130.1(2) 1_545 2_665 ?
S4 Li1 Li8 91.87(18) 1_545 2_566 ?
S4 Li1 Li10 131.6(2) 1_545 2_566 ?
S5 Li1 I1 90.52(13) 1_545 . ?
S5 Li1 S1 91.20(12) 1_545 1_545 ?
S5 Li1 S4 77.88(11) 1_545 1_545 ?
S5 Li1 Li2 118.63(18) 1_545 . ?
S5 Li1 Li3 50.66(11) 1_545 1_545 ?
S5 Li1 Li7 141.1(2) 1_545 2_665 ?
S5 Li1 Li8 45.87(15) 1_545 2_566 ?
S5 Li1 Li10 77.55(18) 1_545 2_566 ?
S7 Li1 I1 103.79(14) . . ?
S7 Li1 S1 164.29(19) . 1_545 ?
S7 Li1 S4 87.79(13) . 1_545 ?
S7 Li1 S5 89.52(13) . 1_545 ?
S7 Li1 Li2 53.48(12) . . ?
S7 Li1 Li3 137.57(18) . 1_545 ?
S7 Li1 Li7 114.57(19) . 2_665 ?
S7 Li1 Li8 46.17(15) . 2_566 ?
S7 Li1 Li10 51.13(16) . 2_566 ?
Li2 Li1 Li3 152.3(2) . 1_545 ?
Li2 Li1 Li7 100.2(2) . 2_665 ?
Li2 Li1 Li8 93.2(2) . 2_566 ?
Li2 Li1 Li10 102.1(2) . 2_566 ?
Li3 Li1 Li7 95.0(2) 1_545 2_665 ?
Li3 Li1 Li8 91.42(18) 1_545 2_566 ?
Li3 Li1 Li10 99.7(2) 1_545 2_566 ?
Li7 Li1 Li8 136.3(2) 2_665 2_566 ?
Li10 Li1 Li7 93.8(2) 2_566 2_665 ?
Li10 Li1 Li8 42.6(2) 2_566 2_566 ?
S3 Li2 S4 93.78(14) . 1_545 ?
S3 Li2 S4 167.41(18) . 2_666 ?
S3 Li2 S6 99.82(15) . 2_666 ?
S3 Li2 S7 94.35(13) . . ?
S3 Li2 Li1 55.16(12) . . ?
S3 Li2 Li5 47.9(4) . 2_665 ?
S3 Li2 Li11 97.46(19) . 2_656 ?
S3 Li2 Li12 43.4(5) . 2_665 ?
S4 Li2 S4 98.32(13) 1_545 2_666 ?
S4 Li2 Li1 61.08(12) 1_545 . ?
S4 Li2 Li5 85.7(3) 1_545 2_665 ?
S4 Li2 Li5 129.5(4) 2_666 2_665 ?
S4 Li2 Li11 87.13(17) 2_666 2_656 ?
S4 Li2 Li11 53.12(16) 1_545 2_656 ?
S4 Li2 Li12 86.0(4) 1_545 2_665 ?
S4 Li2 Li12 133.9(5) 2_666 2_665 ?
S6 Li2 S4 74.50(10) 2_666 2_666 ?
S6 Li2 S4 101.24(14) 2_666 1_545 ?
S6 Li2 S7 159.8(2) 2_666 . ?
S6 Li2 Li1 144.6(2) 2_666 . ?
S6 Li2 Li5 55.5(4) 2_666 2_665 ?
S6 Li2 Li11 48.29(16) 2_666 2_656 ?
S6 Li2 Li12 59.7(5) 2_666 2_665 ?
S7 Li2 S4 92.00(13) . 1_545 ?
S7 Li2 S4 88.69(13) . 2_666 ?
S7 Li2 Li1 55.50(12) . . ?
S7 Li2 Li5 141.7(4) . 2_665 ?
S7 Li2 Li11 143.7(2) . 2_656 ?
S7 Li2 Li12 137.3(5) . 2_665 ?
Li1 Li2 S4 134.82(17) . 2_666 ?
Li1 Li2 Li5 91.0(4) . 2_665 ?
Li1 Li2 Li11 105.5(2) . 2_656 ?
Li1 Li2 Li12 87.2(5) . 2_665 ?
Li5 Li2 Li11 55.6(4) 2_665 2_656 ?
Li5 Li2 Li12 4.5(6) 2_665 2_665 ?
Li12 Li2 Li11 59.1(5) 2_665 2_656 ?
I1 Li3 I1 80.18(11) 2_565 1_565 ?
I1 Li3 I1 162.88(16) . 1_565 ?
I1 Li3 I1 90.67(11) . 2_565 ?
I1 Li3 Li1 119.73(16) 2_565 1_565 ?
I1 Li3 Li1 143.26(18) . 1_565 ?
I1 Li3 Li6 97.66(17) 1_565 . ?
I1 Li3 Li6 50.12(15) 2_565 . ?
I1 Li3 Li6 87.24(17) . . ?
I1 Li3 Li7 79.89(17) 2_565 2_665 ?
I1 Li3 Li7 56.41(16) . 2_665 ?
I1 Li3 Li10 128.94(19) 1_565 2_566 ?
I1 Li3 Li10 138.98(19) 2_565 2_566 ?
I1 Li3 Li10 52.81(15) . 2_566 ?
S1 Li3 I1 88.18(13) . 2_565 ?
S1 Li3 I1 107.88(16) . . ?
S1 Li3 I1 86.43(12) . 1_565 ?
S1 Li3 S5 101.59(15) . . ?
S1 Li3 Li1 57.57(12) . 1_565 ?
S1 Li3 Li6 42.99(15) . . ?
S1 Li3 Li7 52.51(16) . 2_665 ?
S1 Li3 Li10 118.0(2) . 2_566 ?
S5 Li3 I1 160.27(19) . 2_565 ?
S5 Li3 I1 83.33(12) . 1_565 ?
S5 Li3 I1 102.33(15) . . ?
S5 Li3 Li1 55.44(11) . 1_565 ?
S5 Li3 Li6 144.0(2) . . ?
S5 Li3 Li7 119.7(2) . 2_665 ?
S5 Li3 Li10 49.77(15) . 2_566 ?
Li1 Li3 I1 52.70(11) 1_565 1_565 ?
Li1 Li3 Li6 96.77(19) 1_565 . ?
Li1 Li3 Li7 106.0(2) 1_565 2_665 ?
Li1 Li3 Li10 101.24(19) 1_565 2_566 ?
Li7 Li3 I1 134.5(2) 2_665 1_565 ?
Li7 Li3 Li6 40.0(2) 2_665 . ?
Li7 Li3 Li10 91.5(2) 2_665 2_566 ?
Li10 Li3 Li6 131.4(2) 2_566 . ?
S1 Li4 S1 137.4(4) 2_675 . ?
S1 Li4 S2 113.2(3) 2_675 . ?
S1 Li4 S3 94.4(3) 2_675 2_665 ?
S1 Li4 Si1 147.5(3) 2_675 . ?
S1 Li4 Si1 44.02(14) . . ?
S1 Li4 Li5 100.1(5) . 2_675 ?
S1 Li4 Li5 99.5(5) 2_675 . ?
S1 Li4 Li5 70.3(5) 2_675 2_675 ?
S1 Li4 Li5 65.4(5) . . ?
S1 Li4 Li6 125.1(3) 2_675 . ?
S1 Li4 Li6 49.6(2) . . ?
S1 Li4 Li12 64.6(7) 2_675 2_675 ?
S1 Li4 Li12 59.7(6) . . ?
S1 Li4 Li12 104.4(7) . 2_675 ?
S1 Li4 Li12 103.7(6) 2_675 . ?
S2 Li4 S1 87.7(3) . . ?
S2 Li4 Si1 44.46(14) . . ?
S2 Li4 Li5 52.0(4) . 2_675 ?
S2 Li4 Li5 147.2(5) . . ?
S2 Li4 Li6 121.7(3) . . ?
S2 Li4 Li12 56.7(6) . 2_675 ?
S2 Li4 Li12 142.6(7) . . ?
S3 Li4 S1 100.7(3) 2_665 . ?
S3 Li4 S2 128.4(4) 2_665 . ?
S3 Li4 Si1 117.9(3) 2_665 . ?
S3 Li4 Li5 159.1(5) 2_665 2_675 ?
S3 Li4 Li5 47.2(4) 2_665 . ?
S3 Li4 Li6 51.6(2) 2_665 . ?
S3 Li4 Li12 154.6(7) 2_665 2_675 ?
S3 Li4 Li12 51.3(6) 2_665 . ?
Si1 Li4 Li5 77.6(5) . 2_675 ?
Si1 Li4 Li5 104.8(5) . . ?
Si1 Li4 Li6 81.6(3) . . ?
Si1 Li4 Li12 99.5(6) . . ?
Li4 Li4 S1 74.1(5) 2_675 2_675 ?
Li4 Li4 S1 63.3(5) 2_675 . ?
Li4 Li4 S2 117.6(7) 2_675 . ?
Li4 Li4 S3 111.4(6) 2_675 2_665 ?
Li4 Li4 Si1 95.3(6) 2_675 . ?
Li4 Li4 Li5 78.7(6) 2_675 2_675 ?
Li4 Li4 Li5 68.0(6) 2_675 . ?
Li4 Li4 Li6 80.7(5) 2_675 . ?
Li4 Li4 Li7 177.2(8) 2_675 . ?
Li4 Li4 Li12 77.7(7) 2_675 2_675 ?
Li4 Li4 Li12 66.2(7) 2_675 . ?
Li5 Li4 Li5 146.8(4) 2_675 . ?
Li6 Li4 Li5 25.7(4) . . ?
Li6 Li4 Li5 149.1(5) . 2_675 ?
Li7 Li4 S1 108.5(4) . 2_675 ?
Li7 Li4 S1 114.0(4) . . ?
Li7 Li4 S2 62.6(3) . . ?
Li7 Li4 S3 67.7(3) . 2_665 ?
Li7 Li4 Si1 83.0(4) . . ?
Li7 Li4 Li5 103.0(5) . 2_675 ?
Li7 Li4 Li5 110.2(5) . . ?
Li7 Li4 Li6 96.8(4) . . ?
Li7 Li4 Li12 111.9(6) . . ?
Li7 Li4 Li12 104.3(6) . 2_675 ?
Li12 Li4 Si1 83.3(7) 2_675 . ?
Li12 Li4 Li5 144.4(8) . 2_675 ?
Li12 Li4 Li5 145.2(8) 2_675 . ?
Li12 Li4 Li5 5.7(7) 2_675 2_675 ?
Li12 Li4 Li5 5.6(7) . . ?
Li12 Li4 Li6 22.2(5) . . ?
Li12 Li4 Li6 152.3(7) 2_675 . ?
Li12 Li4 Li12 143.8(5) 2_675 . ?
I1 Li5 Li2 143.2(8) 2_565 2_665 ?
I1 Li5 Li4 123.6(9) 2_565 . ?
I1 Li5 Li4 105.6(8) 2_565 2_675 ?
I1 Li5 Li10 52.8(4) 2_565 1_554 ?
I1 Li5 Li11 101.7(6) 2_565 1_564 ?
S2 Li5 I1 101.5(6) 2_675 2_565 ?
S2 Li5 S6 103.6(8) 2_675 1_554 ?
S2 Li5 Li2 97.6(7) 2_675 2_665 ?
S2 Li5 Li4 78.8(6) 2_675 . ?
S2 Li5 Li4 51.6(4) 2_675 2_675 ?
S2 Li5 Li10 117.0(7) 2_675 1_554 ?
S2 Li5 Li11 51.1(4) 2_675 1_564 ?
S3 Li5 I1 147.3(9) 2_665 2_565 ?
S3 Li5 S2 105.8(7) 2_665 2_675 ?
S3 Li5 S6 94.4(8) 2_665 1_554 ?
S3 Li5 Li2 49.3(4) 2_665 2_665 ?
S3 Li5 Li4 47.6(4) 2_665 . ?
S3 Li5 Li4 78.7(6) 2_665 2_675 ?
S3 Li5 Li10 124.8(8) 2_665 1_554 ?
S3 Li5 Li11 109.3(8) 2_665 1_564 ?
S6 Li5 I1 96.3(6) 1_554 2_565 ?
S6 Li5 Li2 48.4(4) 1_554 2_665 ?
S6 Li5 Li4 139.2(8) 1_554 . ?
S6 Li5 Li4 149.4(8) 1_554 2_675 ?
S6 Li5 Li10 44.5(4) 1_554 1_554 ?
S6 Li5 Li11 52.6(5) 1_554 1_564 ?
Li2 Li5 Li4 90.8(5) 2_665 . ?
Li2 Li5 Li10 90.4(7) 2_665 1_554 ?
Li4 Li5 Li2 111.0(6) 2_675 2_665 ?
Li4 Li5 Li4 33.2(4) 2_675 . ?
Li4 Li5 Li10 156.0(8) 2_675 1_554 ?
Li4 Li5 Li11 101.2(6) 2_675 1_564 ?
Li6 Li5 I1 72.7(9) . 2_565 ?
Li6 Li5 S2 135.2(15) . 2_675 ?
Li6 Li5 S3 75.3(9) . 2_665 ?
Li6 Li5 S6 121.1(12) . 1_554 ?
Li6 Li5 Li2 113.5(10) . 2_665 ?
Li6 Li5 Li4 86.3(11) . 2_675 ?
Li6 Li5 Li4 69.7(9) . . ?
Li6 Li5 Li10 95.1(9) . 1_554 ?
Li6 Li5 Li11 171.8(13) . 1_564 ?
Li10 Li5 Li4 163.8(7) 1_554 . ?
Li11 Li5 Li2 67.2(5) 1_564 2_665 ?
Li11 Li5 Li4 118.5(6) 1_564 . ?
Li11 Li5 Li10 76.7(6) 1_564 1_554 ?
I1 Li6 Si1 145.1(3) 2_565 2_665 ?
I1 Li6 Li3 53.85(17) 2_565 . ?
I1 Li6 Li4 101.5(3) 2_565 2_675 ?
I1 Li6 Li4 134.1(4) 2_565 . ?
S1 Li6 I1 92.4(3) . 2_565 ?
S1 Li6 S2 123.8(3) . 2_665 ?
S1 Li6 S3 104.6(3) . 2_665 ?
S1 Li6 Si1 117.5(3) . 2_665 ?
S1 Li6 Li3 43.90(16) . . ?
S1 Li6 Li4 46.6(2) . 2_675 ?
S1 Li6 Li4 54.8(2) . . ?
S2 Li6 I1 105.3(3) 2_665 2_565 ?
S2 Li6 Si1 43.99(13) 2_665 2_665 ?
S2 Li6 Li3 109.9(3) 2_665 . ?
S2 Li6 Li4 152.1(3) 2_665 2_675 ?
S2 Li6 Li4 119.3(3) 2_665 . ?
S3 Li6 I1 148.3(4) 2_665 2_565 ?
S3 Li6 S2 87.4(3) 2_665 2_665 ?
S3 Li6 Si1 44.20(14) 2_665 2_665 ?
S3 Li6 Li3 148.5(3) 2_665 . ?
S3 Li6 Li4 73.5(3) 2_665 2_675 ?
S3 Li6 Li4 50.3(2) 2_665 . ?
Si1 Li6 Li3 140.2(3) 2_665 . ?
Si1 Li6 Li4 111.9(3) 2_665 2_675 ?
Si1 Li6 Li4 80.4(3) 2_665 . ?
Li4 Li6 Li3 80.1(2) 2_675 . ?
Li4 Li6 Li3 98.3(3) . . ?
Li4 Li6 Li4 32.9(3) . 2_675 ?
Li5 Li6 I1 78.3(8) . 2_565 ?
Li5 Li6 S1 110.9(10) . . ?
Li5 Li6 S2 124.6(11) . 2_665 ?
Li5 Li6 S3 70.7(9) . 2_665 ?
Li5 Li6 Si1 104.6(10) . 2_665 ?
Li5 Li6 Li3 115.0(10) . . ?
Li5 Li6 Li4 68.4(10) . 2_675 ?
Li5 Li6 Li4 84.6(9) . . ?
Li5 Li6 Li7 177.0(11) . 2_665 ?
Li7 Li6 I1 100.6(4) 2_665 2_565 ?
Li7 Li6 S1 66.3(3) 2_665 . ?
Li7 Li6 S2 58.3(3) 2_665 2_665 ?
Li7 Li6 S3 110.7(4) 2_665 2_665 ?
Li7 Li6 Si1 78.0(3) 2_665 2_665 ?
Li7 Li6 Li3 62.4(3) 2_665 . ?
Li7 Li6 Li4 94.3(4) 2_665 . ?
Li7 Li6 Li4 109.3(4) 2_665 2_675 ?
Li12 Li6 I1 77.7(13) . 2_565 ?
Li12 Li6 S1 97.3(16) . . ?
Li12 Li6 S2 138.1(17) . 2_665 ?
Li12 Li6 S3 73.8(13) . 2_665 ?
Li12 Li6 Si1 112.9(15) . 2_665 ?
Li12 Li6 Li3 105.2(15) . . ?
Li12 Li6 Li4 55.8(15) . 2_675 ?
Li12 Li6 Li4 76.2(14) . . ?
Li12 Li6 Li5 13.6(16) . . ?
Li12 Li6 Li7 163.5(17) . 2_665 ?
I1 Li7 Si1 111.4(3) 2_665 2_665 ?
I1 Li7 Li1 54.57(16) 2_665 2_665 ?
I1 Li7 Li3 54.45(16) 2_665 2_665 ?
I1 Li7 Li12 114.8(5) 2_665 2_665 ?
S1 Li7 I1 102.2(3) 2_665 2_665 ?
S1 Li7 Si1 42.83(12) 2_665 2_665 ?
S1 Li7 Li1 108.8(3) 2_665 2_665 ?
S1 Li7 Li3 48.67(15) 2_665 2_665 ?
S1 Li7 Li12 53.0(5) 2_665 2_665 ?
S2 Li7 I1 109.5(3) . 2_665 ?
S2 Li7 S1 122.9(3) . 2_665 ?
S2 Li7 S3 129.9(3) . 2_665 ?
S2 Li7 Si1 138.9(3) . 2_665 ?
S2 Li7 Li1 128.2(3) . 2_665 ?
S2 Li7 Li3 126.7(3) . 2_665 ?
S2 Li7 Li12 70.7(5) . 2_665 ?
S3 Li7 I1 102.0(3) 2_665 2_665 ?
S3 Li7 S1 85.4(2) 2_665 2_665 ?
S3 Li7 Si1 43.03(12) 2_665 2_665 ?
S3 Li7 Li1 50.00(16) 2_665 2_665 ?
S3 Li7 Li3 103.3(3) 2_665 2_665 ?
S3 Li7 Li12 128.1(5) 2_665 2_665 ?
Si1 Li7 Li1 80.8(2) 2_665 2_665 ?
Si1 Li7 Li3 76.43(19) 2_665 2_665 ?
Si1 Li7 Li12 88.4(5) 2_665 2_665 ?
Li1 Li7 Li12 159.2(6) 2_665 2_665 ?
Li3 Li7 Li1 86.5(2) 2_665 2_665 ?
Li3 Li7 Li12 73.6(5) 2_665 2_665 ?
Li4 Li7 I1 114.2(4) . 2_665 ?
Li4 Li7 S1 135.7(4) . 2_665 ?
Li4 Li7 S2 68.2(3) . . ?
Li4 Li7 S3 63.6(3) . 2_665 ?
Li4 Li7 Si1 98.3(4) . 2_665 ?
Li4 Li7 Li1 75.8(4) . 2_665 ?
Li4 Li7 Li3 162.2(5) . 2_665 ?
Li4 Li7 Li6 120.0(5) . 2_665 ?
Li4 Li7 Li12 123.7(6) . 2_665 ?
Li6 Li7 I1 115.6(4) 2_665 2_665 ?
Li6 Li7 S1 58.4(3) 2_665 2_665 ?
Li6 Li7 S2 65.2(3) 2_665 . ?
Li6 Li7 S3 131.5(4) 2_665 2_665 ?
Li6 Li7 Si1 93.0(3) 2_665 2_665 ?
Li6 Li7 Li1 163.9(4) 2_665 2_665 ?
Li6 Li7 Li3 77.6(3) 2_665 2_665 ?
Li6 Li7 Li12 5.5(6) 2_665 2_665 ?
S5 Li8 S5 153.3(4) 2_576 . ?
S5 Li8 S6 106.2(3) 2_576 . ?
S5 Li8 S7 96.3(3) 2_576 2_566 ?
S5 Li8 Si2 42.96(13) . . ?
S5 Li8 Si2 146.2(3) 2_576 . ?
S5 Li8 Li1 147.6(3) . 2_566 ?
S5 Li8 Li1 50.43(17) 2_576 2_566 ?
S5 Li8 Li9 48.1(2) . . ?
S5 Li8 Li9 45.93(19) 2_576 2_576 ?
S5 Li8 Li9 119.4(3) . 2_576 ?
S5 Li8 Li9 135.4(3) 2_576 . ?
S5 Li8 Li11 112.3(3) . 1_565 ?
S5 Li8 Li11 59.9(3) 2_576 1_565 ?
S5 Li8 Li11 118.2(4) 2_576 2_566 ?
S5 Li8 Li11 57.8(2) . 2_566 ?
S6 Li8 S5 86.0(3) . . ?
S6 Li8 Si2 43.45(13) . . ?
S6 Li8 Li1 109.9(3) . 2_566 ?
S6 Li8 Li9 74.7(2) . 2_576 ?
S6 Li8 Li9 116.0(3) . . ?
S6 Li8 Li11 134.9(4) . 2_566 ?
S6 Li8 Li11 57.2(3) . 1_565 ?
S7 Li8 S5 99.0(3) 2_566 . ?
S7 Li8 S6 117.0(3) 2_566 . ?
S7 Li8 Si2 110.3(3) 2_566 . ?
S7 Li8 Li1 48.76(17) 2_566 2_566 ?
S7 Li8 Li9 141.0(4) 2_566 2_576 ?
S7 Li8 Li9 52.5(2) 2_566 . ?
S7 Li8 Li11 53.0(2) 2_566 2_566 ?
S7 Li8 Li11 146.9(4) 2_566 1_565 ?
Si2 Li8 Li1 140.8(3) . 2_566 ?
Si2 Li8 Li9 78.3(2) . . ?
Si2 Li8 Li9 102.7(3) . 2_576 ?
Li8 Li8 S5 86.1(8) 2_576 2_576 ?
Li8 Li8 S5 67.2(8) 2_576 . ?
Li8 Li8 S6 114.7(9) 2_576 . ?
Li8 Li8 S7 125.0(9) 2_576 2_566 ?
Li8 Li8 Si2 94.6(8) 2_576 . ?
Li8 Li8 Li1 124.6(9) 2_576 2_566 ?
Li8 Li8 Li9 88.8(8) 2_576 . ?
Li8 Li8 Li9 70.4(7) 2_576 2_576 ?
Li8 Li8 Li10 171.7(10) 2_576 . ?
Li8 Li8 Li11 79.2(8) 2_576 1_565 ?
Li8 Li8 Li11 77.6(8) 2_576 2_566 ?
Li9 Li8 Li1 99.8(3) . 2_566 ?
Li9 Li8 Li1 92.4(3) 2_576 2_566 ?
Li9 Li8 Li9 159.2(3) . 2_576 ?
Li10 Li8 S5 97.2(4) . 2_576 ?
Li10 Li8 S5 109.3(4) . . ?
Li10 Li8 S6 57.1(3) . . ?
Li10 Li8 S7 62.3(3) . 2_566 ?
Li10 Li8 Si2 78.4(3) . . ?
Li10 Li8 Li1 62.5(3) . 2_566 ?
Li10 Li8 Li9 94.1(3) . . ?
Li10 Li8 Li9 106.5(4) . 2_576 ?
Li10 Li8 Li11 95.9(4) . 1_565 ?
Li10 Li8 Li11 107.2(4) . 2_566 ?
Li11 Li8 Si2 94.8(3) 2_566 . ?
Li11 Li8 Si2 87.0(3) 1_565 . ?
Li11 Li8 Li1 93.2(3) 2_566 2_566 ?
Li11 Li8 Li1 100.0(3) 1_565 2_566 ?
Li11 Li8 Li9 17.5(2) 1_565 2_576 ?
Li11 Li8 Li9 160.2(4) 1_565 . ?
Li11 Li8 Li9 19.2(2) 2_566 . ?
Li11 Li8 Li9 144.4(4) 2_566 2_576 ?
Li11 Li8 Li11 156.8(3) 1_565 2_566 ?
S2 Li9 Si2 146.4(3) 1_455 2_566 ?
S2 Li9 Li8 110.1(3) 1_455 2_576 ?
S2 Li9 Li8 130.7(3) 1_455 . ?
S5 Li9 S2 98.6(3) . 1_455 ?
S5 Li9 S6 117.9(3) . 2_566 ?
S5 Li9 S7 102.3(3) . 2_566 ?
S5 Li9 Si2 113.2(3) . 2_566 ?
S5 Li9 Li8 46.7(2) . 2_576 ?
S5 Li9 Li8 54.7(2) . . ?
S6 Li9 S2 113.4(3) 2_566 1_455 ?
S6 Li9 Si2 42.20(12) 2_566 2_566 ?
S6 Li9 Li8 135.9(3) 2_566 2_576 ?
S6 Li9 Li8 115.8(3) 2_566 . ?
S7 Li9 S2 141.9(4) 2_566 1_455 ?
S7 Li9 S6 84.0(2) 2_566 2_566 ?
S7 Li9 Si2 42.10(12) 2_566 2_566 ?
S7 Li9 Li8 65.8(2) 2_566 2_576 ?
S7 Li9 Li8 49.3(2) 2_566 . ?
Si2 Li9 Li8 99.8(3) 2_566 2_576 ?
Si2 Li9 Li8 79.2(2) 2_566 . ?
Li8 Li9 Li8 20.8(3) . 2_576 ?
Li10 Li9 S2 109.9(4) 2_566 1_455 ?
Li10 Li9 S5 64.0(3) 2_566 . ?
Li10 Li9 S6 55.6(3) 2_566 2_566 ?
Li10 Li9 S7 107.9(4) 2_566 2_566 ?
Li10 Li9 Si2 77.0(3) 2_566 2_566 ?
Li10 Li9 Li8 102.6(3) 2_566 2_576 ?
Li10 Li9 Li8 94.9(3) 2_566 . ?
Li11 Li9 S2 73.8(6) 2_566 1_455 ?
Li11 Li9 S5 96.1(7) 2_566 . ?
Li11 Li9 S6 142.3(8) 2_566 2_566 ?
Li11 Li9 S7 72.6(6) 2_566 2_566 ?
Li11 Li9 Si2 111.3(7) 2_566 2_566 ?
Li11 Li9 Li8 58.7(6) 2_566 2_576 ?
Li11 Li9 Li8 69.8(6) 2_566 . ?
Li11 Li9 Li10 160.0(8) 2_566 2_566 ?
I1 Li10 Si2 115.7(3) 2_566 2_566 ?
I1 Li10 Li1 57.34(17) 2_566 2_566 ?
I1 Li10 Li3 54.17(16) 2_566 2_566 ?
I1 Li10 Li5 56.4(4) 2_566 1_556 ?
I1 Li10 Li11 111.9(3) 2_566 . ?
I1 Li10 Li12 51.6(5) 2_566 1_556 ?
S5 Li10 I1 101.8(3) 2_566 2_566 ?
S5 Li10 Si2 44.57(12) 2_566 2_566 ?
S5 Li10 Li1 111.8(3) 2_566 2_566 ?
S5 Li10 Li3 47.90(15) 2_566 2_566 ?
S5 Li10 Li5 121.5(4) 2_566 1_556 ?
S5 Li10 Li11 52.7(2) 2_566 . ?
S5 Li10 Li12 118.4(5) 2_566 1_556 ?
S6 Li10 I1 110.6(3) . 2_566 ?
S6 Li10 S5 123.3(3) . 2_566 ?
S6 Li10 S7 121.3(3) . 2_566 ?
S6 Li10 Si2 133.6(3) . 2_566 ?
S6 Li10 Li1 124.8(3) . 2_566 ?
S6 Li10 Li3 132.0(3) . 2_566 ?
S6 Li10 Li5 55.6(5) . 1_556 ?
S6 Li10 Li8 63.5(3) . . ?
S6 Li10 Li9 66.5(3) . 2_566 ?
S6 Li10 Li11 72.2(3) . . ?
S6 Li10 Li12 60.9(5) . 1_556 ?
S7 Li10 I1 107.9(3) 2_566 2_566 ?
S7 Li10 S5 88.6(2) 2_566 2_566 ?
S7 Li10 Si2 44.45(12) 2_566 2_566 ?
S7 Li10 Li1 52.83(17) 2_566 2_566 ?
S7 Li10 Li3 106.3(3) 2_566 2_566 ?
S7 Li10 Li5 147.0(4) 2_566 1_556 ?
S7 Li10 Li11 128.6(3) 2_566 . ?
S7 Li10 Li12 147.2(5) 2_566 1_556 ?
Si2 Li10 Li1 83.9(2) 2_566 2_566 ?
Si2 Li10 Li3 77.61(19) 2_566 2_566 ?
Si2 Li10 Li5 164.9(5) 2_566 1_556 ?
Si2 Li10 Li11 88.6(2) 2_566 . ?
Si2 Li10 Li12 160.2(6) 2_566 1_556 ?
Li1 Li10 Li3 87.5(2) 2_566 2_566 ?
Li1 Li10 Li5 99.5(4) 2_566 1_556 ?
Li1 Li10 Li11 161.3(3) 2_566 . ?
Li1 Li10 Li12 97.3(5) 2_566 1_556 ?
Li3 Li10 Li11 74.2(2) 2_566 . ?
Li3 Li10 Li12 82.7(5) 2_566 1_556 ?
Li5 Li10 Li3 87.8(5) 1_556 2_566 ?
Li5 Li10 Li11 83.7(4) 1_556 . ?
Li5 Li10 Li12 5.4(6) 1_556 1_556 ?
Li8 Li10 I1 115.8(4) . 2_566 ?
Li8 Li10 S5 136.4(4) . 2_566 ?
Li8 Li10 S7 60.4(3) . 2_566 ?
Li8 Li10 Si2 97.0(3) . 2_566 ?
Li8 Li10 Li1 74.9(3) . 2_566 ?
Li8 Li10 Li3 162.1(4) . 2_566 ?
Li8 Li10 Li5 98.1(5) . 1_556 ?
Li8 Li10 Li9 120.1(5) . 2_566 ?
Li8 Li10 Li11 123.1(4) . . ?
Li8 Li10 Li12 102.4(6) . 1_556 ?
Li9 Li10 I1 111.1(3) 2_566 2_566 ?
Li9 Li10 S5 58.8(3) 2_566 2_566 ?
Li9 Li10 S7 133.0(4) 2_566 2_566 ?
Li9 Li10 Si2 94.2(3) 2_566 2_566 ?
Li9 Li10 Li1 165.0(4) 2_566 2_566 ?
Li9 Li10 Li3 77.6(3) 2_566 2_566 ?
Li9 Li10 Li5 78.6(4) 2_566 1_556 ?
Li9 Li10 Li11 6.1(2) 2_566 . ?
Li9 Li10 Li12 79.4(5) 2_566 1_556 ?
Li11 Li10 Li12 84.1(5) . 1_556 ?
S2 Li11 S4 76.4(2) 2_666 2_666 ?
S2 Li11 S5 92.8(3) 2_666 2_566 ?
S2 Li11 S6 106.3(3) 2_666 1_545 ?
S2 Li11 Li2 90.0(3) 2_666 2_656 ?
S2 Li11 Li5 50.9(4) 2_666 1_546 ?
S2 Li11 Li8 145.5(4) 2_666 2_566 ?
S2 Li11 Li8 127.1(4) 2_666 1_545 ?
S2 Li11 Li10 86.1(3) 2_666 . ?
S2 Li11 Li12 47.0(5) 2_666 1_546 ?
S4 Li11 Li2 50.10(17) 2_666 2_656 ?
S4 Li11 Li5 84.9(4) 2_666 1_546 ?
S4 Li11 Li8 136.7(4) 2_666 2_566 ?
S4 Li11 Li8 141.1(4) 2_666 1_545 ?
S4 Li11 Li10 124.3(3) 2_666 . ?
S4 Li11 Li12 85.0(5) 2_666 1_546 ?
S5 Li11 S4 167.7(4) 2_566 2_666 ?
S5 Li11 Li2 137.2(3) 2_566 2_656 ?
S5 Li11 Li5 92.9(4) 2_566 1_546 ?
S5 Li11 Li8 55.2(2) 2_566 2_566 ?
S5 Li11 Li8 50.8(2) 2_566 1_545 ?
S5 Li11 Li10 47.7(2) 2_566 . ?
S5 Li11 Li12 92.0(5) 2_566 1_546 ?
S6 Li11 S4 94.5(3) 1_545 2_666 ?
S6 Li11 S5 94.3(3) 1_545 2_566 ?
S6 Li11 Li2 44.53(17) 1_545 2_656 ?
S6 Li11 Li5 55.4(4) 1_545 1_546 ?
S6 Li11 Li8 52.1(2) 1_545 1_545 ?
S6 Li11 Li8 68.4(3) 1_545 2_566 ?
S6 Li11 Li10 141.2(3) 1_545 . ?
S6 Li11 Li12 59.5(5) 1_545 1_546 ?
S7 Li11 S2 157.1(4) . 2_666 ?
S7 Li11 S4 91.5(3) . 2_666 ?
S7 Li11 S5 96.6(3) . 2_566 ?
S7 Li11 S6 93.8(3) . 1_545 ?
S7 Li11 Li2 97.1(3) . 2_656 ?
S7 Li11 Li5 148.5(6) . 1_546 ?
S7 Li11 Li8 52.7(2) . 2_566 ?
S7 Li11 Li8 74.1(3) . 1_545 ?
S7 Li11 Li10 84.9(3) . . ?
S7 Li11 Li12 152.6(6) . 1_546 ?
Li5 Li11 Li2 57.2(4) 1_546 2_656 ?
Li5 Li11 Li10 122.7(5) 1_546 . ?
Li5 Li11 Li12 4.1(6) 1_546 1_546 ?
Li8 Li11 Li2 105.0(3) 2_566 2_656 ?
Li8 Li11 Li2 95.2(3) 1_545 2_656 ?
Li8 Li11 Li5 112.4(5) 2_566 1_546 ?
Li8 Li11 Li5 89.3(5) 1_545 1_546 ?
Li8 Li11 Li8 23.2(3) 1_545 2_566 ?
Li8 Li11 Li10 80.7(3) 2_566 . ?
Li8 Li11 Li10 90.9(3) 1_545 . ?
Li8 Li11 Li12 115.0(5) 2_566 1_546 ?
Li8 Li11 Li12 91.8(5) 1_545 1_546 ?
Li9 Li11 S2 82.6(6) 2_566 2_666 ?
Li9 Li11 S4 110.4(7) 2_566 2_666 ?
Li9 Li11 S5 61.6(6) 2_566 2_566 ?
Li9 Li11 S6 155.0(8) 2_566 1_545 ?
Li9 Li11 S7 83.6(7) 2_566 . ?
Li9 Li11 Li2 160.4(8) 2_566 2_656 ?
Li9 Li11 Li5 127.0(8) 2_566 1_546 ?
Li9 Li11 Li8 103.8(7) 2_566 1_545 ?
Li9 Li11 Li8 91.0(7) 2_566 2_566 ?
Li9 Li11 Li10 14.0(6) 2_566 . ?
Li9 Li11 Li12 123.1(9) 2_566 1_546 ?
Li10 Li11 Li2 174.0(3) . 2_656 ?
Li10 Li11 Li12 119.4(5) . 1_546 ?
Li12 Li11 Li2 60.2(5) 1_546 2_656 ?
I1 Li12 S1 84.5(9) 2_565 . ?
I1 Li12 Li2 132.4(11) 2_565 2_665 ?
I1 Li12 Li4 137.0(13) 2_565 . ?
I1 Li12 Li4 115.2(11) 2_565 2_675 ?
I1 Li12 Li7 77.5(7) 2_565 2_665 ?
I1 Li12 Li10 50.4(5) 2_565 1_554 ?
I1 Li12 Li11 96.0(8) 2_565 1_564 ?
S1 Li12 Li2 139.0(9) . 2_665 ?
S1 Li12 Li4 52.6(6) . . ?
S1 Li12 Li4 50.5(6) . 2_675 ?
S1 Li12 Li7 47.4(5) . 2_665 ?
S1 Li12 Li10 130.5(9) . 1_554 ?
S1 Li12 Li11 145.0(9) . 1_564 ?
S2 Li12 I1 102.6(8) 2_675 2_565 ?
S2 Li12 S1 99.4(10) 2_675 . ?
S2 Li12 Li2 89.9(9) 2_675 2_665 ?
S2 Li12 Li4 83.2(7) 2_675 . ?
S2 Li12 Li4 55.0(5) 2_675 2_675 ?
S2 Li12 Li7 146.8(12) 2_675 2_665 ?
S2 Li12 Li10 108.6(9) 2_675 1_554 ?
S2 Li12 Li11 46.2(5) 2_675 1_564 ?
S3 Li12 I1 152.7(10) 2_665 2_565 ?
S3 Li12 S1 94.8(9) 2_665 . ?
S3 Li12 S2 104.4(9) 2_665 2_675 ?
S3 Li12 Li2 44.4(5) 2_665 2_665 ?
S3 Li12 Li4 84.0(8) 2_665 2_675 ?
S3 Li12 Li4 51.4(5) 2_665 . ?
S3 Li12 Li7 82.0(7) 2_665 2_665 ?
S3 Li12 Li10 115.7(10) 2_665 1_554 ?
S3 Li12 Li11 99.8(10) 2_665 1_564 ?
Li4 Li12 Li2 109.6(8) 2_675 2_665 ?
Li4 Li12 Li2 89.6(7) . 2_665 ?
Li4 Li12 Li4 36.2(5) 2_675 . ?
Li4 Li12 Li7 94.3(9) 2_675 2_665 ?
Li4 Li12 Li7 75.6(7) . 2_665 ?
Li4 Li12 Li10 165.4(9) . 1_554 ?
Li4 Li12 Li10 158.4(9) 2_675 1_554 ?
Li4 Li12 Li11 116.3(8) . 1_564 ?
Li4 Li12 Li11 99.5(7) 2_675 1_564 ?
Li6 Li12 I1 78.1(13) . 2_565 ?
Li6 Li12 S1 58.3(15) . . ?
Li6 Li12 S2 158(2) . 2_675 ?
Li6 Li12 S3 78.4(13) . 2_665 ?
Li6 Li12 Li2 106.3(16) . 2_665 ?
Li6 Li12 Li4 104.1(19) . 2_675 ?
Li6 Li12 Li4 81.6(15) . . ?
Li6 Li12 Li7 11.0(12) . 2_665 ?
Li6 Li12 Li10 89.3(14) . 1_554 ?
Li6 Li12 Li11 156(2) . 1_564 ?
Li7 Li12 Li2 114.9(7) 2_665 2_665 ?
Li7 Li12 Li10 97.0(6) 2_665 1_554 ?
Li10 Li12 Li2 82.0(7) 1_554 2_665 ?
Li11 Li12 Li2 60.7(6) 1_564 2_665 ?
Li11 Li12 Li7 166.2(9) 1_564 2_665 ?
Li11 Li12 Li10 69.7(6) 1_564 1_554 ?

loop_
_geom_torsion_atom_site_label_1
_geom_torsion_atom_site_label_2
_geom_torsion_atom_site_label_3
_geom_torsion_atom_site_label_4
_geom_torsion
_geom_torsion_site_symmetry_1
_geom_torsion_site_symmetry_2
_geom_torsion_site_symmetry_3
_geom_torsion_site_symmetry_4
_geom_torsion_publ_flag
I1 Li5 Li6 S1 -88.1(5) 2_565 . . . ?
I1 Li5 Li6 S2 100.7(7) 2_565 . . 2_665 ?
I1 Li5 Li6 S3 173.1(5) 2_565 . . 2_665 ?
I1 Li5 Li6 Si1 144.3(4) 2_565 . . 2_665 ?
I1 Li5 Li6 Li3 -40.4(6) 2_565 . . . ?
I1 Li5 Li6 Li4 -137.1(4) 2_565 . . . ?
I1 Li5 Li6 Li4 -107.6(5) 2_565 . . 2_675 ?
I1 Li5 Li6 Li12 -86(8) 2_565 . . . ?
I1 Li6 Li12 S1 90.9(5) 2_565 . . . ?
I1 Li6 Li12 S2 94(5) 2_565 . . 2_675 ?
I1 Li6 Li12 S3 -166.0(8) 2_565 . . 2_665 ?
I1 Li6 Li12 Li2 -131.0(11) 2_565 . . 2_665 ?
I1 Li6 Li12 Li4 113.3(11) 2_565 . . 2_675 ?
I1 Li6 Li12 Li4 141.9(7) 2_565 . . . ?
I1 Li6 Li12 Li7 86(5) 2_565 . . 2_665 ?
I1 Li6 Li12 Li10 -49.5(3) 2_565 . . 1_554 ?
I1 Li6 Li12 Li11 -78(4) 2_565 . . 1_564 ?
S1 Li6 Li12 I1 -90.9(5) . . . 2_565 ?
S1 Li6 Li12 S2 3(5) . . . 2_675 ?
S1 Li6 Li12 S3 103.1(5) . . . 2_665 ?
S1 Li6 Li12 Li2 138.1(8) . . . 2_665 ?
S1 Li6 Li12 Li4 50.9(6) . . . . ?
S1 Li6 Li12 Li4 22.4(11) . . . 2_675 ?
S1 Li6 Li12 Li7 -5(4) . . . 2_665 ?
S1 Li6 Li12 Li10 -140.4(5) . . . 1_554 ?
S1 Li6 Li12 Li11 -169(4) . . . 1_564 ?
S2 Li5 Li6 I1 89.0(15) 2_675 . . 2_565 ?
S2 Li5 Li6 S1 0.8(18) 2_675 . . . ?
S2 Li5 Li6 S2 -170.4(9) 2_675 . . 2_665 ?
S2 Li5 Li6 S3 -97.9(15) 2_675 . . 2_665 ?
S2 Li5 Li6 Si1 -126.7(13) 2_675 . . 2_665 ?
S2 Li5 Li6 Li3 48.5(17) 2_675 . . . ?
S2 Li5 Li6 Li4 -48.2(14) 2_675 . . . ?
S2 Li5 Li6 Li4 -18.6(12) 2_675 . . 2_675 ?
S2 Li5 Li6 Li12 3(7) 2_675 . . . ?
S2 Li6 Li12 I1 99.3(15) 2_665 . . 2_565 ?
S2 Li6 Li12 S1 -169.7(18) 2_665 . . . ?
S2 Li6 Li12 S2 -166(3) 2_665 . . 2_675 ?
S2 Li6 Li12 S3 -66.6(17) 2_665 . . 2_665 ?
S2 Li6 Li12 Li2 -32(2) 2_665 . . 2_665 ?
S2 Li6 Li12 Li4 -118.8(15) 2_665 . . . ?
S2 Li6 Li12 Li4 -147.4(11) 2_665 . . 2_675 ?
S2 Li6 Li12 Li7 -175(6) 2_665 . . 2_665 ?
S2 Li6 Li12 Li10 49.8(18) 2_665 . . 1_554 ?
S2 Li6 Li12 Li11 22(5) 2_665 . . 1_564 ?
S3 Li5 Li6 I1 -173.1(5) 2_665 . . 2_565 ?
S3 Li5 Li6 S1 98.7(5) 2_665 . . . ?
S3 Li5 Li6 S2 -72.5(8) 2_665 . . 2_665 ?
S3 Li5 Li6 Si1 -28.8(6) 2_665 . . 2_665 ?
S3 Li5 Li6 Li3 146.4(4) 2_665 . . . ?
S3 Li5 Li6 Li4 79.3(4) 2_665 . . 2_675 ?
S3 Li5 Li6 Li4 49.7(3) 2_665 . . . ?
S3 Li5 Li6 Li12 101(8) 2_665 . . . ?
S3 Li6 Li12 I1 166.0(8) 2_665 . . 2_565 ?
S3 Li6 Li12 S1 -103.1(5) 2_665 . . . ?
S3 Li6 Li12 S2 -100(5) 2_665 . . 2_675 ?
S3 Li6 Li12 Li2 35.0(6) 2_665 . . 2_665 ?
S3 Li6 Li12 Li4 -52.2(3) 2_665 . . . ?
S3 Li6 Li12 Li4 -80.8(9) 2_665 . . 2_675 ?
S3 Li6 Li12 Li7 -108(5) 2_665 . . 2_665 ?
S3 Li6 Li12 Li10 116.5(8) 2_665 . . 1_554 ?
S3 Li6 Li12 Li11 88(4) 2_665 . . 1_564 ?
S6 Li5 Li6 I1 -86.9(10) 1_554 . . 2_565 ?
S6 Li5 Li6 S1 -175.0(7) 1_554 . . . ?
S6 Li5 Li6 S2 13.8(16) 1_554 . . 2_665 ?
S6 Li5 Li6 S3 86.3(10) 1_554 . . 2_665 ?
S6 Li5 Li6 Si1 57.4(11) 1_554 . . 2_665 ?
S6 Li5 Li6 Li3 -127.3(9) 1_554 . . . ?
S6 Li5 Li6 Li4 165.6(13) 1_554 . . 2_675 ?
S6 Li5 Li6 Li4 136.0(10) 1_554 . . . ?
S6 Li5 Li6 Li12 -173(8) 1_554 . . . ?
Si1 Li6 Li12 I1 145.1(6) 2_665 . . 2_565 ?
Si1 Li6 Li12 S1 -124.0(9) 2_665 . . . ?
Si1 Li6 Li12 S2 -121(4) 2_665 . . 2_675 ?
Si1 Li6 Li12 S3 -20.9(11) 2_665 . . 2_665 ?
Si1 Li6 Li12 Li2 14.0(15) 2_665 . . 2_665 ?
Si1 Li6 Li12 Li4 -101.7(12) 2_665 . . 2_675 ?
Si1 Li6 Li12 Li4 -73.1(9) 2_665 . . . ?
Si1 Li6 Li12 Li7 -129(5) 2_665 . . 2_665 ?
Si1 Li6 Li12 Li10 95.5(7) 2_665 . . 1_554 ?
Si1 Li6 Li12 Li11 67(4) 2_665 . . 1_564 ?
Li2 Li5 Li6 I1 -141.2(9) 2_665 . . 2_565 ?
Li2 Li5 Li6 S1 130.7(7) 2_665 . . . ?
Li2 Li5 Li6 S2 -40.5(13) 2_665 . . 2_665 ?
Li2 Li5 Li6 S3 32.0(6) 2_665 . . 2_665 ?
Li2 Li5 Li6 Si1 3.1(11) 2_665 . . 2_665 ?
Li2 Li5 Li6 Li3 178.4(4) 2_665 . . . ?
Li2 Li5 Li6 Li4 111.3(9) 2_665 . . 2_675 ?
Li2 Li5 Li6 Li4 81.7(8) 2_665 . . . ?
Li2 Li5 Li6 Li12 133(8) 2_665 . . . ?
Li3 Li6 Li12 I1 -46.8(7) . . . 2_565 ?
Li3 Li6 Li12 S1 44.1(4) . . . . ?
Li3 Li6 Li12 S2 48(5) . . . 2_675 ?
Li3 Li6 Li12 S3 147.2(4) . . . 2_665 ?
Li3 Li6 Li12 Li2 -177.8(5) . . . 2_665 ?
Li3 Li6 Li12 Li4 95.1(5) . . . . ?
Li3 Li6 Li12 Li4 66.5(11) . . . 2_675 ?
Li3 Li6 Li12 Li7 39(4) . . . 2_665 ?
Li3 Li6 Li12 Li10 -96.3(7) . . . 1_554 ?
Li3 Li6 Li12 Li11 -125(4) . . . 1_564 ?
Li4 Li5 Li6 I1 137.1(4) . . . 2_565 ?
Li4 Li5 Li6 I1 107.6(5) 2_675 . . 2_565 ?
Li4 Li5 Li6 S1 49.0(5) . . . . ?
Li4 Li5 Li6 S1 19.4(7) 2_675 . . . ?
Li4 Li5 Li6 S2 -122.2(7) . . . 2_665 ?
Li4 Li5 Li6 S2 -151.8(6) 2_675 . . 2_665 ?
Li4 Li5 Li6 S3 -79.3(4) 2_675 . . 2_665 ?
Li4 Li5 Li6 S3 -49.7(3) . . . 2_665 ?
Li4 Li5 Li6 Si1 -108.2(5) 2_675 . . 2_665 ?
Li4 Li5 Li6 Si1 -78.6(4) . . . 2_665 ?
Li4 Li5 Li6 Li3 67.1(7) 2_675 . . . ?
Li4 Li5 Li6 Li3 96.7(5) . . . . ?
Li4 Li5 Li6 Li4 -29.6(4) 2_675 . . . ?
Li4 Li5 Li6 Li4 29.6(4) . . . 2_675 ?
Li4 Li5 Li6 Li12 51(8) . . . . ?
Li4 Li5 Li6 Li12 22(7) 2_675 . . . ?
Li4 Li6 Li12 I1 -141.9(7) . . . 2_565 ?
Li4 Li6 Li12 I1 -113.3(11) 2_675 . . 2_565 ?
Li4 Li6 Li12 S1 -22.4(11) 2_675 . . . ?
Li4 Li6 Li12 S1 -50.9(6) . . . . ?
Li4 Li6 Li12 S2 -48(4) . . . 2_675 ?
Li4 Li6 Li12 S2 -19(4) 2_675 . . 2_675 ?
Li4 Li6 Li12 S3 80.8(9) 2_675 . . 2_665 ?
Li4 Li6 Li12 S3 52.2(3) . . . 2_665 ?
Li4 Li6 Li12 Li2 115.7(14) 2_675 . . 2_665 ?
Li4 Li6 Li12 Li2 87.1(9) . . . 2_665 ?
Li4 Li6 Li12 Li4 28.6(7) 2_675 . . . ?
Li4 Li6 Li12 Li4 -28.6(7) . . . 2_675 ?
Li4 Li6 Li12 Li7 -56(5) . . . 2_665 ?
Li4 Li6 Li12 Li7 -28(5) 2_675 . . 2_665 ?
Li4 Li6 Li12 Li10 168.6(8) . . . 1_554 ?
Li4 Li6 Li12 Li10 -162.8(13) 2_675 . . 1_554 ?
Li4 Li6 Li12 Li11 140(4) . . . 1_564 ?
Li4 Li6 Li12 Li11 169(5) 2_675 . . 1_564 ?
Li5 Li6 Li12 I1 91(8) . . . 2_565 ?
Li5 Li6 Li12 S1 -178(7) . . . . ?
Li5 Li6 Li12 S2 -175(12) . . . 2_675 ?
Li5 Li6 Li12 S3 -75(8) . . . 2_665 ?
Li5 Li6 Li12 Li2 -40(7) . . . 2_665 ?
Li5 Li6 Li12 Li4 -127(8) . . . . ?
Li5 Li6 Li12 Li4 -156(8) . . . 2_675 ?
Li5 Li6 Li12 Li7 177(4) . . . 2_665 ?
Li5 Li6 Li12 Li10 42(7) . . . 1_554 ?
Li5 Li6 Li12 Li11 13(4) . . . 1_564 ?
Li7 Li6 Li12 I1 -86(5) 2_665 . . 2_565 ?
Li7 Li6 Li12 S1 5(4) 2_665 . . . ?
Li7 Li6 Li12 S2 9(9) 2_665 . . 2_675 ?
Li7 Li6 Li12 S3 108(5) 2_665 . . 2_665 ?
Li7 Li6 Li12 Li2 143(4) 2_665 . . 2_665 ?
Li7 Li6 Li12 Li4 56(5) 2_665 . . . ?
Li7 Li6 Li12 Li4 28(5) 2_665 . . 2_675 ?
Li7 Li6 Li12 Li10 -135(4) 2_665 . . 1_554 ?
Li7 Li6 Li12 Li11 -163(2) 2_665 . . 1_564 ?
Li10 Li5 Li6 I1 -48.5(4) 1_554 . . 2_565 ?
Li10 Li5 Li6 S1 -136.6(5) 1_554 . . . ?
Li10 Li5 Li6 S2 52.2(10) 1_554 . . 2_665 ?
Li10 Li5 Li6 S3 124.7(7) 1_554 . . 2_665 ?
Li10 Li5 Li6 Si1 95.8(5) 1_554 . . 2_665 ?
Li10 Li5 Li6 Li3 -88.9(7) 1_554 . . . ?
Li10 Li5 Li6 Li4 174.4(6) 1_554 . . . ?
Li10 Li5 Li6 Li4 -156.0(8) 1_554 . . 2_675 ?
Li10 Li5 Li6 Li12 -134(8) 1_554 . . . ?

_shelx_res_file                  
;
TITL u0201_a.res in P-1
    u0201.res
    created by SHELXL-2018/3 at 19:33:34 on 10-Jan-2025
REM Old TITL U0201 in P-1
REM SHELXT solution in P-1: R1 0.056, Rweak 0.004, Alpha 0.014
REM <I/s> 0.000 for 0 systematic absences, Orientation as input
REM Formula found by SHELXT: Li7 Si1 S3 I
CELL 0.71073 9.0345 6.0176 11.9234 90.314 91.048 90.677
ZERR 2 0.0003 0.0002 0.0004 0.003 0.003 0.003
LATT 1
SFAC Cl I Li S Si
UNIT 0.22 1.78 14 14 4
RIGU 0.0001 0.0001 S1 Li4 Li5 Li6 Li12
EADP I1 Cl1
EXYZ I1 Cl1
SUMP 6 0.001 1 12 1 13 1 3 1 5 1 7 1 9 1 11 1 8 1 6 1 4 1 10
SUMP 1 0.001 1 10 1 12

L.S. 20
PLAN  10
SIZE 0.05 0.06 0.07
TEMP -173.14(10)
CONF
CONN 4 Si1
CONN 4 Si2
list 4
MORE -1
fmap 2 53
acta
REM <olex2.extras>
REM <HklSrc "%.\\U0201.hkl">
REM </olex2.extras>

WGHT    0.015500    0.319200
FVAR       0.38360   0.89023   0.99037   0.96214   0.51594   0.28526   0.48342
FVAR       0.49524   0.51627   0.49583   0.53161   0.50419   0.21970
I1    2    0.011319    0.248245    0.113646    21.00000    0.01246    0.00977 =
         0.01220    0.00056   -0.00147    0.00132
CL1   1    0.011319    0.248245    0.113646   -21.00000    0.01246    0.00977 =
         0.01220    0.00056   -0.00147    0.00132
S1    4    0.318605    0.783501    0.084457    11.00000    0.01188    0.00788 =
         0.01572    0.00278   -0.00232   -0.00044
S2    4    0.694641    0.752716    0.164280    11.00000    0.01139    0.00916 =
         0.01098    0.00052    0.00085   -0.00061
S3    4    0.463198    0.295326    0.187567    11.00000    0.01356    0.00525 =
         0.01479    0.00009    0.00134   -0.00007
S4    4    0.439589    0.768942    0.364738    11.00000    0.01026    0.00695 =
         0.01100   -0.00133    0.00100   -0.00103
S5    4    0.055970    0.776162    0.331275    11.00000    0.01117    0.00851 =
         0.01225   -0.00175   -0.00252    0.00203
S6    4    0.233929    0.767071    0.593754    11.00000    0.01294    0.01260 =
         0.01009   -0.00350    0.00095   -0.00029
S7    4    0.228671    0.293355    0.431333    11.00000    0.01549    0.00576 =
         0.01212    0.00050    0.00078    0.00138
SI1   5    0.476772    0.643844    0.194293    11.00000    0.01089    0.00505 =
         0.00937   -0.00016    0.00046   -0.00003
SI2   5    0.229665    0.641525    0.428939    11.00000    0.01066    0.00538 =
         0.00970    0.00006    0.00062   -0.00003
LI1   3    0.241003    0.070139    0.248813    31.00000    0.02581    0.01697 =
         0.02418   -0.00107    0.00614   -0.00662
LI2   3    0.493037    0.221726    0.388896    11.00000    0.01808    0.03328 =
         0.02390    0.00209   -0.00369    0.00010
LI3   3    0.058141    0.707321    0.127169    41.00000    0.02328    0.02751 =
         0.01255   -0.00417    0.00125   -0.00666
LI4   3    0.566748    0.888992   -0.008031    51.00000    0.02397    0.02684 =
         0.02292    0.00248   -0.00461   -0.00173
LI5   3    0.286692    0.833844   -0.182590    61.00000    0.02188    0.02223 =
         0.02316    0.00014   -0.00368    0.00252
LI6   3    0.290314    0.652904   -0.106665    71.00000    0.01820    0.02225 =
         0.02319    0.00016   -0.00218    0.00364
LI7   3    0.706987    0.630951   -0.025333    81.00000    0.01794    0.01868 =
         0.01701   -0.00193    0.00254   -0.00178
LI8   3   -0.004692    0.927993    0.533936    91.00000    0.01632    0.02317 =
         0.03296   -0.01137    0.00175   -0.00311
LI9   3   -0.194619    0.645302    0.357744   101.00000    0.01897    0.01525 =
         0.01880    0.00419    0.00298   -0.00088
LI10  3    0.013601    0.633608    0.664927   111.00000    0.02026    0.02089 =
         0.02001   -0.00140   -0.00294   -0.00154
LI11  3    0.240707    0.198165    0.631868   121.00000    0.03167    0.02985 =
         0.01324   -0.00275   -0.00217   -0.00277
LI12  3    0.289467    0.827379   -0.149813   131.00000    0.02183    0.02222 =
         0.02315    0.00012   -0.00363    0.00294
HKLF 4 1 0 1 0 1 0 0 0 0 1


REM  u0201_a.res in P-1
REM wR2 = 0.0475, GooF = S = 1.053, Restrained GooF = 1.049 for all data
REM R1 = 0.0209 for 2943 Fo > 4sig(Fo) and 0.0256 for all 3302 data
REM 211 parameters refined using 28 restraints

END

WGHT      0.0155      0.3192

REM Highest difference peak  0.664,  deepest hole -0.648,  1-sigma level  0.114
Q1    1  -0.0879  0.2674  0.1060  11.00000  0.05    0.66
Q2    1  -0.0142  0.1510  0.0931  11.00000  0.05    0.60
Q3    1   0.0967  0.2201  0.0809  11.00000  0.05    0.59
Q4    1   0.0925  0.2557  0.1764  11.00000  0.05    0.54
Q5    1  -0.0594  0.2593  0.1562  11.00000  0.05    0.54
Q6    1   0.6791  0.6399  0.1407  11.00000  0.05    0.53
Q7    1  -0.0382  0.2156  0.1791  11.00000  0.05    0.52
Q8    1   0.0347  0.3891  0.1593  11.00000  0.05    0.51
Q9    1   0.7505  0.7608  0.1189  11.00000  0.05    0.51
Q10   1   0.1501  0.6843  0.4020  11.00000  0.05    0.49
;
_shelx_res_checksum              45120
_olex2_submission_special_instructions 'No special instructions were received'
_oxdiff_exptl_absorpt_empirical_details 
;
Empirical correction (ABSPACK) includes:
- Absorption correction using spherical harmonics
- Frame scaling
;
_oxdiff_exptl_absorpt_empirical_full_max 1.198
_oxdiff_exptl_absorpt_empirical_full_min 0.855
####################################################################### 
# 
# This file contains crystal structure data downloaded from the 
# Cambridge Structural Database (CSD) hosted by the Cambridge 
# Crystallographic Data Centre (CCDC).
# 
# Full information about CCDC data access policies and citation 
# guidelines are available at http://www.ccdc.cam.ac.uk/access/V1 
# 
# Audit and citation data items may have been added by the CCDC. 
# Please retain this information to preserve the provenance of 
# this file and to allow appropriate attribution of the data. 
# 
#######################################################################

data_lssicl_240k_manual
_database_code_depnum_ccdc_archive 'CCDC 2429628'
loop_
_audit_author_name
_audit_author_address
'Guopeng Han'
;University of Liverpool
United Kingdom
;
_audit_update_record             
;
2025-03-07 deposited with the CCDC.	2026-06-25 downloaded from the CCDC.
;
_audit_creation_date             2025-01-16
_audit_creation_method           
;
Olex2 1.5
(compiled 2024.02.16 svn.r378c4104 for OlexSys, GUI svn.r6928)
;
_shelx_SHELXL_version_number     2018/3
_chemical_name_common            ?
_chemical_name_systematic        ?
_chemical_formula_moiety         'Cl0.119 I0.881 Li7 S7 Si2'
_chemical_formula_sum            'Cl0.12 I0.88 Li7 S7 Si2'
_chemical_formula_weight         445.11
_chemical_melting_point          ?
_chemical_oxdiff_formula         Li7Si2S7ICl
_chemical_oxdiff_usercomment     GH228_500
loop_
_atom_type_symbol
_atom_type_description
_atom_type_scat_dispersion_real
_atom_type_scat_dispersion_imag
_atom_type_scat_source
Cl Cl 0.1484 0.1585 'International Tables Vol C Tables 4.2.6.8 and 6.1.1.4'
I I -0.4742 1.8119 'International Tables Vol C Tables 4.2.6.8 and 6.1.1.4'
Li Li -0.0003 0.0001 'International Tables Vol C Tables 4.2.6.8 and 6.1.1.4'
S S 0.1246 0.1234 'International Tables Vol C Tables 4.2.6.8 and 6.1.1.4'
Si Si 0.0817 0.0704 'International Tables Vol C Tables 4.2.6.8 and 6.1.1.4'

_shelx_space_group_comment       
;
The symmetry employed for this shelxl refinement is uniquely defined
by the following loop, which should always be used as a source of
symmetry information in preference to the above space-group names.
They are only intended as comments.
;
_space_group_crystal_system      triclinic
_space_group_IT_number           2
_space_group_name_H-M_alt        'P -1'
_space_group_name_Hall           '-P 1'
loop_
_space_group_symop_operation_xyz
'x, y, z'
'-x, -y, -z'

_cell_length_a                   9.0486(5)
_cell_length_b                   6.0273(3)
_cell_length_c                   11.9663(6)
_cell_angle_alpha                90.135(4)
_cell_angle_beta                 90.937(4)
_cell_angle_gamma                90.498(4)
_cell_volume                     652.51(6)
_cell_formula_units_Z            2
_cell_measurement_reflns_used    4267
_cell_measurement_temperature    241(3)
_cell_measurement_theta_max      30.4160
_cell_measurement_theta_min      2.2460
_shelx_estimated_absorpt_T_max   0.874
_shelx_estimated_absorpt_T_min   0.820
_exptl_absorpt_coefficient_mu    3.446
_exptl_absorpt_correction_T_max  1.00000
_exptl_absorpt_correction_T_min  0.96213
_exptl_absorpt_correction_type   multi-scan
_exptl_absorpt_process_details   
;
CrysAlisPro 1.171.43.107a (Rigaku Oxford Diffraction, 2024)
Empirical absorption correction using spherical harmonics,
implemented in SCALE3 ABSPACK scaling algorithm.
;
_exptl_absorpt_special_details   ?
_exptl_crystal_colour            colourless
_exptl_crystal_colour_primary    colourless
_exptl_crystal_density_diffrn    2.265
_exptl_crystal_density_meas      ?
_exptl_crystal_density_method    ?
_exptl_crystal_description       block
_exptl_crystal_F_000             419
_exptl_crystal_preparation       ?
_exptl_crystal_size_max          0.06
_exptl_crystal_size_mid          0.06
_exptl_crystal_size_min          0.04
_exptl_transmission_factor_max   ?
_exptl_transmission_factor_min   ?
_diffrn_reflns_av_R_equivalents  0.0318
_diffrn_reflns_av_unetI/netI     0.0363
_diffrn_reflns_Laue_measured_fraction_full 0.980
_diffrn_reflns_Laue_measured_fraction_max 0.760
_diffrn_reflns_limit_h_max       11
_diffrn_reflns_limit_h_min       -12
_diffrn_reflns_limit_k_max       8
_diffrn_reflns_limit_k_min       -8
_diffrn_reflns_limit_l_max       16
_diffrn_reflns_limit_l_min       -16
_diffrn_reflns_number            10174
_diffrn_reflns_point_group_measured_fraction_full 0.980
_diffrn_reflns_point_group_measured_fraction_max 0.760
_diffrn_reflns_theta_full        25.242
_diffrn_reflns_theta_max         30.549
_diffrn_reflns_theta_min         1.702
_diffrn_ambient_environment      N~2~
_diffrn_ambient_temperature      241(3)
_diffrn_detector                 'Hybrid Pixel Array Detector'
_diffrn_detector_area_resol_mean 10.0000
_diffrn_measured_fraction_theta_full 0.980
_diffrn_measured_fraction_theta_max 0.760
_diffrn_measurement_details      
;
List of Runs (angles in degrees, time in seconds):

  # Type    Start    End  Width  t~exp~   \w     \q     \k     \f   Frames
#--------------------------------------------------------------------------
  1  \w    -84.00  42.00   1.00   10.00    --    5.00 -51.00 -78.00  126
  2  \w    -47.00  81.00   1.00   10.00    --   -8.80  72.00-120.00  128
  3  \w    -44.00  81.00   1.00   10.00    --   -8.80  57.00 120.00  125
  4  \w    -98.00 -54.00   1.00   10.00    --   -8.80 -57.00  30.00   44
  5  \w    -98.00  27.00   1.00   10.00    --   -8.80 -57.00-180.00  125
;
_diffrn_measurement_device       'four-circle diffractometer'
_diffrn_measurement_device_type  'XtaLAB AFC12 (RCD3): Kappa single'
_diffrn_measurement_method       '\w scans'
_diffrn_orient_matrix_type       
'CrysAlisPro convention (1999,Acta A55,543-557)'
_diffrn_orient_matrix_UB_11      -0.0730618000
_diffrn_orient_matrix_UB_12      0.0542419000
_diffrn_orient_matrix_UB_13      0.0218196000
_diffrn_orient_matrix_UB_21      0.0068865000
_diffrn_orient_matrix_UB_22      -0.0324563000
_diffrn_orient_matrix_UB_23      0.0534383000
_diffrn_orient_matrix_UB_31      0.0920018000
_diffrn_orient_matrix_UB_32      0.0463814000
_diffrn_orient_matrix_UB_33      0.0135175000
_diffrn_radiation_monochromator  mirror
_diffrn_radiation_probe          x-ray
_diffrn_radiation_type           'Mo K\a'
_diffrn_radiation_wavelength     0.71073
_diffrn_source                   'Rotating-anode X-ray tube'
_diffrn_source_type              'Rigaku (Mo) X-ray Source'
_reflns_Friedel_coverage         0.000
_reflns_Friedel_fraction_full    .
_reflns_Friedel_fraction_max     .
_reflns_number_gt                2574
_reflns_number_total             3044
_reflns_special_details          
;
 Reflections were merged by SHELXL according to the crystal
 class for the calculation of statistics and refinement.
 
 _reflns_Friedel_fraction is defined as the number of unique
 Friedel pairs measured divided by the number that would be
 possible theoretically, ignoring centric projections and
 systematic absences.
;
_reflns_threshold_expression     'I > 2\s(I)'
_computing_cell_refinement       'CrysAlisPro 1.171.43.107a (Rigaku OD, 2024)'
_computing_data_collection       
'CrysAlisPro system (CCD 43.107a 64-bit (release 07-02-2024))'
_computing_data_reduction        'CrysAlisPro 1.171.43.107a (Rigaku OD, 2024)'
_computing_molecular_graphics    'Olex2 1.5 (Dolomanov et al., 2009)'
_computing_publication_material  'Olex2 1.5 (Dolomanov et al., 2009)'
_computing_structure_refinement  'SHELXL 2018/3 (Sheldrick, 2015)'
_computing_structure_solution    'SHELXT 2018/2 (Sheldrick, 2018)'
_refine_diff_density_max         0.423
_refine_diff_density_min         -0.423
_refine_diff_density_rms         0.104
_refine_ls_extinction_coef       .
_refine_ls_extinction_method     none
_refine_ls_goodness_of_fit_ref   1.043
_refine_ls_hydrogen_treatment    undef
_refine_ls_matrix_type           full
_refine_ls_number_parameters     227
_refine_ls_number_reflns         3044
_refine_ls_number_restraints     64
_refine_ls_R_factor_all          0.0324
_refine_ls_R_factor_gt           0.0230
_refine_ls_restrained_S_all      1.041
_refine_ls_shift/su_max          0.001
_refine_ls_shift/su_mean         0.000
_refine_ls_structure_factor_coef Fsqd
_refine_ls_weighting_details     
'w=1/[\s^2^(Fo^2^)+(0.0110P)^2^+0.0404P] where P=(Fo^2^+2Fc^2^)/3'
_refine_ls_weighting_scheme      calc
_refine_ls_wR_factor_gt          0.0391
_refine_ls_wR_factor_ref         0.0410
_refine_special_details          ?
_olex2_refinement_description    
;
1. Shared sites
{I1, Cl1}
2. Uiso/Uaniso restraints and constraints
Uanis(I1) = Uanis(Cl1)
3. Rigid body (RIGU) restrains
 S6, S7, Li5, Li6, Li13, Li14
 with sigma for 1-2 distances of 0.0001 and sigma for 1-3 distances of 0.0001
 S1, S2, Li4, Li7, Li12
 with sigma for 1-2 distances of 0.0001 and sigma for 1-3 distances of 0.0001
4. Others
 1*[Sof(Li11)]+1*[Sof(Li3)]+1*[Sof(Li5)]+1*[Sof(Li1)]+1*[Sof(Li10)]+1*
 [Sof(Li6)]+1*[Sof(Li12)]+1*[Sof(Li13)]+1*[Sof(Li14)]+1*[Sof(Li9)]+1*[Sof(Li4)]+
 1*[Sof(Li7)]=5.5 with esd of 0.001
 1*[Sof(Li14)]+1*[Sof(Li13)]+1*[Sof(Li5)]+1*[Sof(Li6)]=1 with esd of 0.001
 1*[Sof(Li9)]+1*[Sof(Li11)]=1 with esd of 0.001
 Sof(Cl1)=1-FVAR(1)
 Sof(I1)=FVAR(1)
 Fixed Sof: Li8(0.5)
;
_atom_sites_solution_hydrogens   .
_atom_sites_solution_primary     dual
_atom_sites_solution_secondary   ?
loop_
_atom_site_label
_atom_site_type_symbol
_atom_site_fract_x
_atom_site_fract_y
_atom_site_fract_z
_atom_site_U_iso_or_equiv
_atom_site_adp_type
_atom_site_occupancy
_atom_site_site_symmetry_order
_atom_site_calc_flag
_atom_site_refinement_flags_posn
_atom_site_refinement_flags_adp
_atom_site_refinement_flags_occupancy
_atom_site_disorder_assembly
_atom_site_disorder_group
I1 I 0.98926(2) 0.75161(3) 0.88624(2) 0.01949(7) Uani 0.8814(15) 1 d . . P A 1
Cl1 Cl 0.98926(2) 0.75161(3) 0.88624(2) 0.01949(7) Uani 0.1186(15) 1 d . . P A
2
S1 S 0.76560(7) 0.23482(10) 0.40749(5) 0.01805(14) Uani 1 1 d . . . B 3
S2 S 0.94366(7) 0.22395(9) 0.66845(5) 0.01582(14) Uani 1 1 d . . . B 3
S3 S 0.77107(7) 0.70661(9) 0.56871(5) 0.01687(14) Uani 1 1 d . . . A 3
S4 S 0.56036(6) 0.23257(9) 0.63595(5) 0.01434(14) Uani 1 1 d . . . C 3
S5 S 0.68053(7) 0.21446(10) 0.91528(5) 0.01775(14) Uani 1 1 d . . . D 3
S6 S 0.30538(7) 0.24683(10) 0.83547(5) 0.01750(14) Uani 1 1 d . . . A 3
S7 S 0.53656(7) 0.70257(9) 0.81208(5) 0.01789(14) Uani 1 1 d . . . A 3
Si1 Si 0.77026(7) 0.35900(10) 0.57147(5) 0.01234(15) Uani 1 1 d . . . . .
Si2 Si 0.52296(7) 0.35515(10) 0.80599(5) 0.01275(15) Uani 1 1 d . . . . .
Li1 Li 0.7585(6) 0.9292(8) 0.7498(4) 0.0322(16) Uani 0.970(15) 1 d . . P A .
Li2 Li 0.5063(5) 0.7738(9) 0.6110(4) 0.0390(12) Uani 1 1 d . . . . .
Li3 Li 0.9407(6) 0.2934(9) 0.8719(4) 0.0355(18) Uani 0.949(15) 1 d . . P . .
Li4 Li 1.0019(11) 0.0777(19) 0.4626(10) 0.0245(15) Uani 0.425(12) 1 d . . P . .
Li5 Li 0.293(3) 0.834(4) 0.857(3) 0.0313(14) Uani 0.240(16) 1 d . . P . .
Li6 Li 0.2909(19) 0.644(3) 0.8996(16) 0.0287(10) Uani 0.331(19) 1 d . . P A .
Li7 Li 0.9894(10) 0.3660(14) 0.3354(7) 0.029(2) Uani 0.526(12) 1 d . . P B .
Li8 Li 0.5717(13) -0.1157(17) 0.9906(9) 0.043(3) Uani 0.5 1 d . . P . .
Li9 Li 1.1958(12) 0.349(2) 0.6400(8) 0.039(4) Uani 0.552(15) 1 d . . P B .
Li10 Li 0.2912(11) 0.3672(19) 1.0267(9) 0.049(4) Uani 0.546(15) 1 d . . P A .
Li11 Li 0.7577(12) 0.803(2) 0.3683(8) 0.026(3) Uani 0.448(15) 1 d . . P . .
Li12 Li 1.000000 0.000000 0.500000 0.0206(16) Uani 0.17(2) 2 d S . P B .
Li13 Li 0.281(2) 0.834(3) 0.812(2) 0.0289(11) Uani 0.254(16) 1 d . . P A .
Li14 Li 0.290(4) 0.699(7) 0.873(3) 0.0288(13) Uani 0.175(18) 1 d . . P A .

loop_
_atom_site_aniso_label
_atom_site_aniso_U_11
_atom_site_aniso_U_22
_atom_site_aniso_U_33
_atom_site_aniso_U_23
_atom_site_aniso_U_13
_atom_site_aniso_U_12
I1 0.01796(11) 0.02128(10) 0.01918(10) 0.00068(7) -0.00256(7) 0.00187(7)
Cl1 0.01796(11) 0.02128(10) 0.01918(10) 0.00068(7) -0.00256(7) 0.00187(7)
S1 0.0170(3) 0.0239(3) 0.0132(3) -0.0041(2) 0.0011(2) -0.0008(2)
S2 0.0137(3) 0.0173(3) 0.0164(3) -0.0010(2) -0.0017(2) 0.0028(2)
S3 0.0205(3) 0.0119(3) 0.0183(3) 0.0013(2) 0.0026(3) 0.0014(2)
S4 0.0133(3) 0.0162(3) 0.0135(3) -0.0022(2) 0.0021(2) -0.0025(2)
S5 0.0163(3) 0.0182(3) 0.0188(3) 0.0027(2) -0.0025(3) 0.0014(2)
S6 0.0138(3) 0.0223(3) 0.0164(3) 0.0000(2) 0.0024(2) -0.0019(2)
S7 0.0210(3) 0.0130(3) 0.0198(3) -0.0011(2) 0.0025(3) 0.0005(2)
Si1 0.0130(3) 0.0122(3) 0.0119(3) 0.0003(2) 0.0015(3) -0.0004(2)
Si2 0.0130(3) 0.0129(3) 0.0124(3) -0.0001(2) 0.0016(3) 0.0000(2)
Li1 0.034(3) 0.034(3) 0.029(3) -0.002(2) 0.003(2) -0.010(2)
Li2 0.020(3) 0.064(3) 0.033(3) -0.004(2) -0.002(2) 0.000(2)
Li3 0.034(3) 0.049(3) 0.023(3) -0.009(2) 0.000(2) -0.014(2)
Li4 0.024(3) 0.0283(17) 0.0214(17) -0.0044(15) 0.0014(13) -0.0003(14)
Li5 0.039(4) 0.0276(8) 0.0270(9) -0.0014(6) -0.0005(8) -0.0009(7)
Li6 0.032(3) 0.0275(8) 0.0267(8) -0.0016(7) 0.0009(8) -0.0001(6)
Li7 0.024(3) 0.034(3) 0.028(3) 0.002(2) 0.0017(18) 0.0004(17)
Li8 0.060(7) 0.041(6) 0.029(5) 0.006(4) -0.003(5) -0.026(5)
Li9 0.035(6) 0.055(9) 0.027(5) 0.010(5) -0.009(4) -0.021(6)
Li10 0.039(6) 0.074(8) 0.035(6) -0.007(5) 0.008(5) -0.004(5)
Li11 0.031(6) 0.032(8) 0.014(5) -0.002(4) -0.002(4) 0.001(5)
Li12 0.025(3) 0.0220(17) 0.015(2) -0.0109(17) 0.0031(15) 0.0013(15)
Li13 0.032(3) 0.0276(8) 0.0268(9) -0.0015(6) 0.0008(8) -0.0002(9)
Li14 0.032(4) 0.0276(8) 0.0268(8) -0.0015(6) 0.0006(7) -0.0004(5)

_geom_special_details            
;
 All esds (except the esd in the dihedral angle between two l.s. planes)
 are estimated using the full covariance matrix.  The cell esds are taken
 into account individually in the estimation of esds in distances, angles
 and torsion angles; correlations between esds in cell parameters are only
 used when they are defined by crystal symmetry.  An approximate (isotropic)
 treatment of cell esds is used for estimating esds involving l.s. planes.
;
loop_
_geom_bond_atom_site_label_1
_geom_bond_atom_site_label_2
_geom_bond_distance
_geom_bond_site_symmetry_2
_geom_bond_publ_flag
I1 Li1 2.847(5) . ?
I1 Li3 2.797(5) . ?
I1 Li3 2.966(5) 2_767 ?
I1 Li3 3.303(5) 1_565 ?
I1 Li5 2.82(2) 1_655 ?
I1 Li6 2.813(17) 1_655 ?
I1 Li7 2.754(9) 2_766 ?
I1 Li10 2.845(10) 2_667 ?
I1 Li13 2.84(2) 1_655 ?
I1 Li14 2.75(3) 1_655 ?
Cl1 Li1 2.847(5) . ?
Cl1 Li3 2.966(5) 2_767 ?
Cl1 Li3 2.797(5) . ?
Cl1 Li5 2.82(2) 1_655 ?
Cl1 Li6 2.813(17) 1_655 ?
Cl1 Li7 2.754(9) 2_766 ?
Cl1 Li10 2.845(10) 2_667 ?
Cl1 Li13 2.84(2) 1_655 ?
Cl1 Li14 2.75(3) 1_655 ?
S1 Si1 2.0981(9) . ?
S1 Li2 2.466(5) 2_666 ?
S1 Li4 2.428(11) . ?
S1 Li7 2.346(9) . ?
S1 Li9 2.595(12) 2_766 ?
S1 Li11 2.642(14) 1_545 ?
S1 Li12 2.7767(6) . ?
S1 Li13 2.68(3) 2_666 ?
S2 Si1 2.1067(8) . ?
S2 Li1 2.631(5) 1_545 ?
S2 Li3 2.470(5) . ?
S2 Li4 2.676(11) . ?
S2 Li4 2.457(10) 2_756 ?
S2 Li7 2.540(9) 2_766 ?
S2 Li9 2.427(9) . ?
S2 Li11 2.751(11) 2_766 ?
S2 Li12 2.4855(6) . ?
S3 Si1 2.0954(8) . ?
S3 Li1 2.551(5) . ?
S3 Li2 2.493(5) . ?
S3 Li4 2.456(11) 2_766 ?
S3 Li7 2.478(9) 2_766 ?
S3 Li9 2.542(10) 2_766 ?
S3 Li11 2.471(10) . ?
S3 Li12 2.8449(6) 1_565 ?
S4 Si1 2.1929(8) . ?
S4 Si2 2.1955(9) . ?
S4 Li1 2.898(5) 1_545 ?
S4 Li2 2.818(6) 1_545 ?
S4 Li2 3.006(5) 2_666 ?
S4 Li11 2.884(11) 2_666 ?
S5 Si2 2.1041(8) . ?
S5 Li1 2.725(5) 1_545 ?
S5 Li3 2.461(5) . ?
S5 Li5 2.74(3) 2_667 ?
S5 Li6 2.382(18) 2_667 ?
S5 Li8 2.625(11) 2_657 ?
S5 Li8 2.397(9) . ?
S5 Li10 2.623(11) 2_667 ?
S5 Li14 2.59(3) 2_667 ?
S6 Si2 2.1043(9) . ?
S6 Li5 2.51(3) 1_545 ?
S6 Li6 2.515(18) . ?
S6 Li8 2.478(10) 2_657 ?
S6 Li9 2.603(9) 1_455 ?
S6 Li10 2.405(10) . ?
S6 Li11 2.512(10) 2_666 ?
S6 Li13 2.51(2) 1_545 ?
S6 Li14 2.77(4) . ?
S7 Si2 2.0976(8) . ?
S7 Li1 2.542(5) . ?
S7 Li2 2.457(5) . ?
S7 Li5 2.41(2) . ?
S7 Li6 2.496(18) . ?
S7 Li8 2.414(11) 1_565 ?
S7 Li10 2.499(11) 2_667 ?
S7 Li13 2.45(2) . ?
S7 Li14 2.36(3) . ?
Li1 Li2 2.946(7) . ?
Li1 Li3 3.084(7) 1_565 ?
Li1 Li4 3.369(12) 2_766 ?
Li1 Li7 3.090(10) 2_766 ?
Li1 Li10 3.255(12) 2_667 ?
Li2 Li11 3.519(15) 2_676 ?
Li2 Li13 3.20(2) . ?
Li3 Li6 3.494(19) 2_667 ?
Li3 Li7 3.291(10) 2_766 ?
Li3 Li10 3.195(12) 2_667 ?
Li4 Li4 1.30(3) 2_756 ?
Li4 Li7 2.315(16) . ?
Li4 Li9 3.341(15) 2_756 ?
Li4 Li9 3.174(14) . ?
Li4 Li11 3.027(15) 2_766 ?
Li4 Li11 2.956(15) 1_545 ?
Li4 Li12 0.648(13) . ?
Li5 Li6 1.25(3) . ?
Li5 Li8 2.75(3) 2_667 ?
Li5 Li8 2.97(3) 1_565 ?
Li5 Li10 3.47(3) . ?
Li5 Li11 3.51(3) 2_676 ?
Li5 Li13 0.55(2) . ?
Li5 Li14 0.83(4) . ?
Li6 Li8 3.35(2) 2_667 ?
Li6 Li8 3.10(2) 1_565 ?
Li6 Li10 2.26(2) . ?
Li6 Li13 1.56(3) . ?
Li7 Li9 2.431(17) 2_766 ?
Li7 Li11 3.409(16) . ?
Li7 Li12 2.962(8) . ?
Li7 Li13 3.22(3) 2_666 ?
Li8 Li8 1.93(2) 2_657 ?
Li8 Li10 1.980(17) 2_657 ?
Li8 Li13 3.17(3) 2_667 ?
Li8 Li14 3.09(4) 1_545 ?
Li9 Li11 1.019(13) 2_766 ?
Li9 Li12 3.193(10) . ?
Li10 Li14 2.72(5) . ?
Li11 Li12 2.921(10) 1_565 ?
Li11 Li13 3.09(3) 2_676 ?
Li13 Li14 1.10(5) . ?

loop_
_geom_angle_atom_site_label_1
_geom_angle_atom_site_label_2
_geom_angle_atom_site_label_3
_geom_angle
_geom_angle_site_symmetry_1
_geom_angle_site_symmetry_3
_geom_angle_publ_flag
Li1 I1 Li3 137.66(15) . 2_767 ?
Li1 I1 Li3 59.65(13) . 1_565 ?
Li3 I1 Li1 103.31(15) . . ?
Li3 I1 Li3 89.79(14) . 2_767 ?
Li3 I1 Li3 162.2(2) . 1_565 ?
Li3 I1 Li3 99.86(13) 2_767 1_565 ?
Li3 I1 Li5 108.1(5) . 1_655 ?
Li3 I1 Li6 85.3(4) . 1_655 ?
Li3 I1 Li10 69.0(3) . 2_667 ?
Li3 I1 Li13 106.9(4) . 1_655 ?
Li5 I1 Li1 125.0(6) 1_655 . ?
Li5 I1 Li3 87.6(5) 1_655 1_565 ?
Li5 I1 Li3 86.7(6) 1_655 2_767 ?
Li5 I1 Li10 164.6(7) 1_655 2_667 ?
Li5 I1 Li13 11.2(5) 1_655 1_655 ?
Li6 I1 Li1 145.7(4) 1_655 . ?
Li6 I1 Li3 111.6(4) 1_655 1_565 ?
Li6 I1 Li3 74.3(4) 1_655 2_767 ?
Li6 I1 Li5 25.7(7) 1_655 1_655 ?
Li6 I1 Li10 142.2(5) 1_655 2_667 ?
Li6 I1 Li13 31.9(6) 1_655 1_655 ?
Li7 I1 Li1 66.9(2) 2_766 . ?
Li7 I1 Li3 72.7(2) 2_766 . ?
Li7 I1 Li3 102.39(19) 2_766 1_565 ?
Li7 I1 Li3 153.9(2) 2_766 2_767 ?
Li7 I1 Li5 80.8(6) 2_766 1_655 ?
Li7 I1 Li6 84.8(4) 2_766 1_655 ?
Li7 I1 Li10 111.5(3) 2_766 2_667 ?
Li7 I1 Li13 70.2(6) 2_766 1_655 ?
Li10 I1 Li1 69.7(2) 2_667 . ?
Li10 I1 Li3 78.3(2) 2_667 2_767 ?
Li10 I1 Li3 98.2(2) 2_667 1_565 ?
Li13 I1 Li1 115.7(5) 1_655 . ?
Li13 I1 Li3 86.7(4) 1_655 1_565 ?
Li13 I1 Li3 97.8(6) 1_655 2_767 ?
Li13 I1 Li10 174.2(5) 1_655 2_667 ?
Li14 I1 Li1 137.1(9) 1_655 . ?
Li14 I1 Li3 91.7(9) 1_655 . ?
Li14 I1 Li3 104.5(9) 1_655 1_565 ?
Li14 I1 Li3 81.2(8) 1_655 2_767 ?
Li14 I1 Li5 17.2(8) 1_655 1_655 ?
Li14 I1 Li6 9.4(8) 1_655 1_655 ?
Li14 I1 Li7 80.2(7) 1_655 2_766 ?
Li14 I1 Li10 151.6(10) 1_655 2_667 ?
Li14 I1 Li13 22.6(11) 1_655 1_655 ?
Li1 Cl1 Li3 137.66(15) . 2_767 ?
Li3 Cl1 Li1 103.31(15) . . ?
Li3 Cl1 Li3 89.79(14) . 2_767 ?
Li3 Cl1 Li5 108.1(5) . 1_655 ?
Li3 Cl1 Li6 85.3(4) . 1_655 ?
Li3 Cl1 Li10 69.0(3) . 2_667 ?
Li3 Cl1 Li13 106.9(4) . 1_655 ?
Li5 Cl1 Li1 125.0(6) 1_655 . ?
Li5 Cl1 Li3 86.7(6) 1_655 2_767 ?
Li5 Cl1 Li10 164.6(7) 1_655 2_667 ?
Li5 Cl1 Li13 11.2(5) 1_655 1_655 ?
Li6 Cl1 Li1 145.7(4) 1_655 . ?
Li6 Cl1 Li3 74.3(4) 1_655 2_767 ?
Li6 Cl1 Li5 25.7(7) 1_655 1_655 ?
Li6 Cl1 Li10 142.2(5) 1_655 2_667 ?
Li6 Cl1 Li13 31.9(6) 1_655 1_655 ?
Li7 Cl1 Li1 66.9(2) 2_766 . ?
Li7 Cl1 Li3 153.9(2) 2_766 2_767 ?
Li7 Cl1 Li3 72.7(2) 2_766 . ?
Li7 Cl1 Li5 80.8(6) 2_766 1_655 ?
Li7 Cl1 Li6 84.8(4) 2_766 1_655 ?
Li7 Cl1 Li10 111.5(3) 2_766 2_667 ?
Li7 Cl1 Li13 70.2(6) 2_766 1_655 ?
Li10 Cl1 Li1 69.7(2) 2_667 . ?
Li10 Cl1 Li3 78.3(2) 2_667 2_767 ?
Li13 Cl1 Li1 115.7(5) 1_655 . ?
Li13 Cl1 Li3 97.8(6) 1_655 2_767 ?
Li13 Cl1 Li10 174.2(5) 1_655 2_667 ?
Li14 Cl1 Li1 137.1(9) 1_655 . ?
Li14 Cl1 Li3 91.7(9) 1_655 . ?
Li14 Cl1 Li3 81.2(8) 1_655 2_767 ?
Li14 Cl1 Li5 17.2(8) 1_655 1_655 ?
Li14 Cl1 Li6 9.4(8) 1_655 1_655 ?
Li14 Cl1 Li7 80.2(7) 1_655 2_766 ?
Li14 Cl1 Li10 151.6(10) 1_655 2_667 ?
Li14 Cl1 Li13 22.6(11) 1_655 1_655 ?
Si1 S1 Li2 95.33(12) . 2_666 ?
Si1 S1 Li4 83.3(2) . . ?
Si1 S1 Li7 102.9(2) . . ?
Si1 S1 Li9 82.1(2) . 2_766 ?
Si1 S1 Li11 121.0(2) . 1_545 ?
Si1 S1 Li12 78.87(3) . . ?
Si1 S1 Li13 165.6(4) . 2_666 ?
Li2 S1 Li9 97.5(3) 2_666 2_766 ?
Li2 S1 Li11 87.0(3) 2_666 1_545 ?
Li2 S1 Li12 141.59(12) 2_666 . ?
Li2 S1 Li13 76.6(5) 2_666 2_666 ?
Li4 S1 Li2 153.1(3) . 2_666 ?
Li4 S1 Li9 108.9(4) . 2_766 ?
Li4 S1 Li11 71.2(4) . 1_545 ?
Li4 S1 Li12 12.1(3) . . ?
Li4 S1 Li13 109.3(5) . 2_666 ?
Li7 S1 Li2 146.8(2) . 2_666 ?
Li7 S1 Li4 58.0(4) . . ?
Li7 S1 Li9 58.7(3) . 2_766 ?
Li7 S1 Li11 106.3(3) . 1_545 ?
Li7 S1 Li12 70.1(2) . . ?
Li7 S1 Li13 79.3(5) . 2_666 ?
Li9 S1 Li11 156.2(3) 2_766 1_545 ?
Li9 S1 Li12 118.8(2) 2_766 . ?
Li9 S1 Li13 87.1(5) 2_766 2_666 ?
Li11 S1 Li12 65.2(2) 1_545 . ?
Li11 S1 Li13 71.1(5) 1_545 2_666 ?
Li13 S1 Li12 114.9(4) 2_666 . ?
Si1 S2 Li1 89.71(12) . 1_545 ?
Si1 S2 Li3 117.20(13) . . ?
Si1 S2 Li4 95.5(3) . 2_756 ?
Si1 S2 Li4 77.2(2) . . ?
Si1 S2 Li7 77.5(2) . 2_766 ?
Si1 S2 Li9 119.8(3) . . ?
Si1 S2 Li11 131.6(2) . 2_766 ?
Si1 S2 Li12 85.87(3) . . ?
Li1 S2 Li4 104.8(3) 1_545 . ?
Li1 S2 Li11 130.3(3) 1_545 2_766 ?
Li3 S2 Li1 74.33(16) . 1_545 ?
Li3 S2 Li4 165.4(3) . . ?
Li3 S2 Li7 82.1(2) . 2_766 ?
Li3 S2 Li11 101.3(2) . 2_766 ?
Li3 S2 Li12 153.62(13) . . ?
Li4 S2 Li1 82.8(3) 2_756 1_545 ?
Li4 S2 Li3 139.3(3) 2_756 . ?
Li4 S2 Li4 28.9(6) 2_756 . ?
Li4 S2 Li7 131.0(4) 2_756 2_766 ?
Li4 S2 Li11 67.8(3) . 2_766 ?
Li4 S2 Li11 68.9(3) 2_756 2_766 ?
Li4 S2 Li12 15.1(3) 2_756 . ?
Li7 S2 Li1 144.2(2) 2_766 1_545 ?
Li7 S2 Li4 104.6(3) 2_766 . ?
Li7 S2 Li11 80.1(3) 2_766 2_766 ?
Li9 S2 Li1 149.4(3) . 1_545 ?
Li9 S2 Li3 96.5(3) . . ?
Li9 S2 Li4 76.8(3) . . ?
Li9 S2 Li4 86.3(4) . 2_756 ?
Li9 S2 Li7 58.5(4) . 2_766 ?
Li9 S2 Li11 21.5(3) . 2_766 ?
Li9 S2 Li12 81.1(3) . . ?
Li12 S2 Li1 94.38(11) . 1_545 ?
Li12 S2 Li4 13.8(3) . . ?
Li12 S2 Li7 117.4(2) . 2_766 ?
Li12 S2 Li11 67.6(2) . 2_766 ?
Si1 S3 Li1 120.72(11) . . ?
Si1 S3 Li2 99.41(13) . . ?
Si1 S3 Li4 121.9(3) . 2_766 ?
Si1 S3 Li7 79.1(2) . 2_766 ?
Si1 S3 Li9 83.4(3) . 2_766 ?
Si1 S3 Li11 104.7(3) . . ?
Si1 S3 Li12 128.55(3) . 1_565 ?
Li1 S3 Li12 88.02(11) . 1_565 ?
Li2 S3 Li1 71.45(17) . . ?
Li2 S3 Li9 110.5(3) . 2_766 ?
Li2 S3 Li12 131.32(13) . 1_565 ?
Li4 S3 Li1 84.5(3) 2_766 . ?
Li4 S3 Li2 138.7(3) 2_766 . ?
Li4 S3 Li7 56.0(4) 2_766 2_766 ?
Li4 S3 Li9 78.8(3) 2_766 2_766 ?
Li4 S3 Li11 75.8(4) 2_766 . ?
Li4 S3 Li12 11.3(3) 2_766 1_565 ?
Li7 S3 Li1 75.8(2) 2_766 . ?
Li7 S3 Li2 140.7(2) 2_766 . ?
Li7 S3 Li9 108.3(3) 2_766 2_766 ?
Li7 S3 Li12 67.20(19) 2_766 1_565 ?
Li9 S3 Li1 155.6(3) 2_766 . ?
Li9 S3 Li12 72.5(2) 2_766 1_565 ?
Li11 S3 Li1 134.2(3) . . ?
Li11 S3 Li2 97.1(3) . . ?
Li11 S3 Li7 121.5(3) . 2_766 ?
Li11 S3 Li9 23.4(3) . 2_766 ?
Li11 S3 Li12 66.2(3) . 1_565 ?
Si1 S4 Si2 111.05(3) . . ?
Si1 S4 Li1 81.38(10) . 1_545 ?
Si1 S4 Li2 79.52(10) . 2_666 ?
Si1 S4 Li2 116.51(10) . 1_545 ?
Si1 S4 Li11 152.4(2) . 2_666 ?
Si2 S4 Li1 83.21(10) . 1_545 ?
Si2 S4 Li2 113.45(11) . 1_545 ?
Si2 S4 Li2 151.94(10) . 2_666 ?
Si2 S4 Li11 82.5(2) . 2_666 ?
Li1 S4 Li2 124.68(14) 1_545 2_666 ?
Li2 S4 Li1 62.01(14) 1_545 1_545 ?
Li2 S4 Li2 81.68(16) 1_545 2_666 ?
Li2 S4 Li11 76.2(3) 1_545 2_666 ?
Li11 S4 Li1 125.1(3) 2_666 1_545 ?
Li11 S4 Li2 78.4(2) 2_666 2_666 ?
Si2 S5 Li1 89.33(11) . 1_545 ?
Si2 S5 Li3 115.69(13) . . ?
Si2 S5 Li5 135.0(5) . 2_667 ?
Si2 S5 Li6 119.6(4) . 2_667 ?
Si2 S5 Li8 76.8(2) . 2_657 ?
Si2 S5 Li8 107.2(3) . . ?
Si2 S5 Li10 80.4(2) . 2_667 ?
Si2 S5 Li14 125.6(8) . 2_667 ?
Li1 S5 Li5 129.3(5) 1_545 2_667 ?
Li3 S5 Li1 72.79(16) . 1_545 ?
Li3 S5 Li5 99.3(5) . 2_667 ?
Li3 S5 Li8 166.4(3) . 2_657 ?
Li3 S5 Li10 77.8(3) . 2_667 ?
Li3 S5 Li14 95.0(8) . 2_667 ?
Li6 S5 Li1 151.1(5) 2_667 1_545 ?
Li6 S5 Li3 92.3(4) 2_667 . ?
Li6 S5 Li5 27.1(7) 2_667 2_667 ?
Li6 S5 Li8 76.2(5) 2_667 2_657 ?
Li6 S5 Li8 89.1(5) 2_667 . ?
Li6 S5 Li10 53.4(5) 2_667 2_667 ?
Li6 S5 Li14 9.4(10) 2_667 2_667 ?
Li8 S5 Li1 114.2(3) 2_657 1_545 ?
Li8 S5 Li1 82.2(3) . 1_545 ?
Li8 S5 Li3 129.3(3) . . ?
Li8 S5 Li5 64.3(6) . 2_667 ?
Li8 S5 Li5 67.2(6) 2_657 2_667 ?
Li8 S5 Li8 44.9(5) . 2_657 ?
Li8 S5 Li10 137.2(3) . 2_667 ?
Li8 S5 Li14 80.4(10) . 2_667 ?
Li10 S5 Li1 140.6(2) 2_667 1_545 ?
Li10 S5 Li5 80.5(6) 2_667 2_667 ?
Li10 S5 Li8 100.3(3) 2_667 2_657 ?
Li14 S5 Li1 144.2(9) 2_667 1_545 ?
Li14 S5 Li5 17.7(9) 2_667 2_667 ?
Li14 S5 Li8 72.6(8) 2_667 2_657 ?
Li14 S5 Li10 62.8(11) 2_667 2_667 ?
Si2 S6 Li5 111.1(5) . 1_545 ?
Si2 S6 Li6 79.5(4) . . ?
Si2 S6 Li8 80.3(2) . 2_657 ?
Si2 S6 Li9 96.9(2) . 1_455 ?
Si2 S6 Li10 97.7(2) . . ?
Si2 S6 Li11 94.1(2) . 2_666 ?
Si2 S6 Li13 111.1(5) . 1_545 ?
Si2 S6 Li14 77.2(7) . . ?
Li5 S6 Li6 155.5(8) 1_545 . ?
Li5 S6 Li9 108.5(7) 1_545 1_455 ?
Li5 S6 Li11 88.6(8) 1_545 2_666 ?
Li5 S6 Li13 12.6(6) 1_545 1_545 ?
Li5 S6 Li14 163.6(10) 1_545 . ?
Li6 S6 Li9 91.3(5) . 1_455 ?
Li6 S6 Li14 8.3(7) . . ?
Li8 S6 Li5 67.0(7) 2_657 1_545 ?
Li8 S6 Li6 94.5(5) 2_657 . ?
Li8 S6 Li9 173.0(4) 2_657 1_455 ?
Li8 S6 Li11 150.3(4) 2_657 2_666 ?
Li8 S6 Li13 79.0(7) 2_657 1_545 ?
Li8 S6 Li14 101.8(8) 2_657 . ?
Li9 S6 Li14 83.7(8) 1_455 . ?
Li10 S6 Li5 101.3(7) . 1_545 ?
Li10 S6 Li6 54.6(5) . . ?
Li10 S6 Li8 47.8(4) . 2_657 ?
Li10 S6 Li9 139.2(4) . 1_455 ?
Li10 S6 Li11 160.7(4) . 2_666 ?
Li10 S6 Li13 113.4(7) . 1_545 ?
Li10 S6 Li14 62.9(8) . . ?
Li11 S6 Li6 113.2(6) 2_666 . ?
Li11 S6 Li9 22.9(3) 2_666 1_455 ?
Li11 S6 Li13 76.0(7) 2_666 1_545 ?
Li11 S6 Li14 105.2(8) 2_666 . ?
Li13 S6 Li6 166.1(7) 1_545 . ?
Li13 S6 Li9 96.2(7) 1_545 1_455 ?
Li13 S6 Li14 171.6(9) 1_545 . ?
Si2 S7 Li1 124.48(12) . . ?
Si2 S7 Li2 97.94(13) . . ?
Si2 S7 Li5 106.8(6) . . ?
Si2 S7 Li6 80.0(4) . . ?
Si2 S7 Li8 119.2(2) . 1_565 ?
Si2 S7 Li10 83.5(3) . 2_667 ?
Si2 S7 Li13 106.0(5) . . ?
Si2 S7 Li14 87.4(11) . . ?
Li2 S7 Li1 72.19(16) . . ?
Li2 S7 Li6 110.4(5) . . ?
Li2 S7 Li10 147.7(3) . 2_667 ?
Li5 S7 Li1 128.0(6) . . ?
Li5 S7 Li2 94.2(7) . . ?
Li5 S7 Li6 29.5(8) . . ?
Li5 S7 Li8 76.0(8) . 1_565 ?
Li5 S7 Li10 116.4(8) . 2_667 ?
Li5 S7 Li13 13.0(6) . . ?
Li6 S7 Li1 155.3(4) . . ?
Li6 S7 Li10 101.6(5) . 2_667 ?
Li8 S7 Li1 85.8(3) 1_565 . ?
Li8 S7 Li2 142.9(3) 1_565 . ?
Li8 S7 Li6 78.2(5) 1_565 . ?
Li8 S7 Li10 47.5(4) 1_565 2_667 ?
Li8 S7 Li13 87.8(7) 1_565 . ?
Li10 S7 Li1 80.4(3) 2_667 . ?
Li13 S7 Li1 125.0(5) . . ?
Li13 S7 Li2 81.4(6) . . ?
Li13 S7 Li6 36.7(7) . . ?
Li13 S7 Li10 129.4(7) . 2_667 ?
Li14 S7 Li1 147.9(11) . . ?
Li14 S7 Li2 102.4(9) . . ?
Li14 S7 Li5 20.1(10) . . ?
Li14 S7 Li6 10.3(10) . . ?
Li14 S7 Li8 80.6(9) . 1_565 ?
Li14 S7 Li10 109.9(10) . 2_667 ?
Li14 S7 Li13 26.4(12) . . ?
S1 Si1 S2 112.27(4) . . ?
S1 Si1 S4 101.77(3) . . ?
S2 Si1 S4 108.26(3) . . ?
S3 Si1 S1 109.86(4) . . ?
S3 Si1 S2 113.58(4) . . ?
S3 Si1 S4 110.46(4) . . ?
S5 Si2 S4 108.97(4) . . ?
S5 Si2 S6 113.45(3) . . ?
S6 Si2 S4 102.28(4) . . ?
S7 Si2 S4 110.93(3) . . ?
S7 Si2 S5 110.43(4) . . ?
S7 Si2 S6 110.52(4) . . ?
I1 Li1 S4 162.96(18) . 1_565 ?
I1 Li1 Li2 139.3(2) . . ?
I1 Li1 Li3 67.54(15) . 1_565 ?
I1 Li1 Li4 87.2(2) . 2_766 ?
I1 Li1 Li7 55.09(19) . 2_766 ?
I1 Li1 Li10 55.1(2) . 2_667 ?
Cl1 Li1 Li2 139.3(2) . . ?
S2 Li1 Li2 119.4(2) 1_565 . ?
S3 Li1 Li2 53.36(14) . . ?
S4 Li1 Li2 57.65(14) 1_565 . ?
S5 Li1 Li2 113.5(2) 1_565 . ?
S7 Li1 S3 90.97(15) . . ?
S7 Li1 Li2 52.58(14) . . ?
Li2 Li1 Li3 152.8(2) . 1_565 ?
Li2 Li1 Li4 94.1(2) . 2_766 ?
Li2 Li1 Li7 101.7(2) . 2_766 ?
Li2 Li1 Li10 100.2(3) . 2_667 ?
Li3 Li1 Li4 91.3(2) 1_565 2_766 ?
Li3 Li1 Li7 100.1(2) 1_565 2_766 ?
Li3 Li1 Li10 94.5(2) 1_565 2_667 ?
Li7 Li1 Li4 41.7(3) 2_766 2_766 ?
Li7 Li1 Li10 93.7(3) 2_766 2_667 ?
Li10 Li1 Li4 135.3(3) 2_667 2_766 ?
S1 Li2 S3 160.1(2) 2_666 . ?
S1 Li2 Li1 144.7(2) 2_666 . ?
S1 Li2 Li13 54.7(5) 2_666 . ?
S3 Li2 Li1 55.18(14) . . ?
S3 Li2 Li13 142.9(5) . . ?
S4 Li2 Li1 60.33(14) 1_565 . ?
S4 Li2 Li13 128.4(5) 2_666 . ?
S4 Li2 Li13 85.3(4) 1_565 . ?
S7 Li2 S3 94.36(17) . . ?
S7 Li2 Li1 55.23(14) . . ?
S7 Li2 Li13 49.2(5) . . ?
Li1 Li2 S4 134.3(2) . 2_666 ?
Li1 Li2 Li11 104.7(3) . 2_676 ?
Li1 Li2 Li13 92.1(5) . . ?
Li13 Li2 Li11 54.6(4) . 2_676 ?
I1 Li3 I1 80.14(13) 2_767 1_545 ?
I1 Li3 I1 162.2(2) . 1_545 ?
I1 Li3 I1 90.21(14) . 2_767 ?
I1 Li3 Li1 143.8(2) . 1_545 ?
I1 Li3 Li1 119.93(19) 2_767 1_545 ?
I1 Li3 Li6 86.4(3) . 2_667 ?
I1 Li3 Li6 50.8(3) 2_767 2_667 ?
I1 Li3 Li6 98.7(3) 1_545 2_667 ?
I1 Li3 Li7 53.05(18) . 2_766 ?
I1 Li3 Li7 139.0(2) 2_767 2_766 ?
I1 Li3 Li10 56.2(2) . 2_667 ?
I1 Li3 Li10 79.8(2) 2_767 2_667 ?
S5 Li3 S2 101.70(18) . . ?
Li1 Li3 I1 52.81(12) 1_545 1_545 ?
Li1 Li3 Li6 97.3(3) 1_545 2_667 ?
Li1 Li3 Li7 101.0(2) 1_545 2_766 ?
Li1 Li3 Li10 106.6(3) 1_545 2_667 ?
Li7 Li3 I1 129.0(2) 2_766 1_545 ?
Li7 Li3 Li6 130.2(4) 2_766 2_667 ?
Li10 Li3 I1 135.0(3) 2_667 1_545 ?
Li10 Li3 Li6 39.2(4) 2_667 2_667 ?
Li10 Li3 Li7 91.1(3) 2_667 2_766 ?
S1 Li4 S2 86.2(3) . . ?
S1 Li4 Si1 43.67(17) . . ?
S1 Li4 Li9 117.0(5) . . ?
S2 Li4 S2 151.1(6) 2_756 . ?
S2 Li4 Si1 147.5(4) 2_756 . ?
S2 Li4 Si1 42.91(15) . . ?
S2 Li4 Li9 48.1(3) . . ?
S2 Li4 Li9 133.6(5) 2_756 . ?
S3 Li4 S2 98.4(3) 2_766 . ?
S3 Li4 Si1 111.0(4) 2_766 . ?
S3 Li4 Li9 51.8(3) 2_766 . ?
Si1 Li4 Li9 78.6(3) . . ?
Si1 Li4 Li9 102.7(4) . 2_756 ?
Si1 Li4 Li11 94.5(4) . 2_766 ?
Li4 Li4 S1 116.2(10) 2_756 . ?
Li4 Li4 S2 66.1(8) 2_756 . ?
Li4 Li4 S2 85.0(9) 2_756 2_756 ?
Li4 Li4 S3 121.0(11) 2_756 2_766 ?
Li4 Li4 Si1 94.9(9) 2_756 . ?
Li4 Li4 Li7 175.0(12) 2_756 . ?
Li4 Li4 Li9 71.4(9) 2_756 2_756 ?
Li4 Li4 Li9 85.9(9) 2_756 . ?
Li4 Li4 Li11 80.6(9) 2_756 1_545 ?
Li4 Li4 Li11 74.4(9) 2_756 2_766 ?
Li7 Li4 S1 59.2(4) . . ?
Li7 Li4 S2 110.4(5) . . ?
Li7 Li4 S2 98.4(5) . 2_756 ?
Li7 Li4 S3 62.5(4) . 2_766 ?
Li7 Li4 Si1 80.2(4) . . ?
Li7 Li4 Li9 94.4(5) . . ?
Li7 Li4 Li9 108.3(5) . 2_756 ?
Li7 Li4 Li11 107.1(5) . 2_766 ?
Li7 Li4 Li11 97.8(5) . 1_545 ?
Li9 Li4 Li9 157.2(5) . 2_756 ?
Li11 Li4 Si1 87.6(4) 1_545 . ?
Li11 Li4 Li9 18.7(2) 2_766 . ?
Li11 Li4 Li9 17.3(3) 1_545 2_756 ?
Li11 Li4 Li9 142.7(5) 2_766 2_756 ?
Li11 Li4 Li9 159.7(5) 1_545 . ?
Li11 Li4 Li11 155.0(5) 1_545 2_766 ?
Li12 Li4 S1 116.2(10) . . ?
Li12 Li4 S2 66.1(8) . . ?
Li12 Li4 S2 85.0(9) . 2_756 ?
Li12 Li4 S3 121.0(11) . 2_766 ?
Li12 Li4 Si1 94.9(9) . . ?
Li12 Li4 Li4 0.001(3) . 2_756 ?
Li12 Li4 Li7 175.0(12) . . ?
Li12 Li4 Li9 85.9(9) . . ?
Li12 Li4 Li9 71.4(9) . 2_756 ?
Li12 Li4 Li11 74.4(9) . 2_766 ?
Li12 Li4 Li11 80.6(9) . 1_545 ?
I1 Li5 Li8 140.4(11) 1_455 1_565 ?
I1 Li5 Li10 77.2(6) 1_455 . ?
I1 Li5 Li11 94.7(8) 1_455 2_676 ?
S5 Li5 Li10 48.2(5) 2_667 . ?
S6 Li5 Li10 150.2(11) 1_565 . ?
S7 Li5 Li10 82.7(8) . . ?
Li6 Li5 I1 76.9(13) . 1_455 ?
Li6 Li5 S5 60.2(14) . 2_667 ?
Li6 Li5 S6 162(2) . 1_565 ?
Li6 Li5 S7 78.9(14) . . ?
Li6 Li5 Li8 107.7(18) . 2_667 ?
Li6 Li5 Li8 83.7(15) . 1_565 ?
Li6 Li5 Li10 12.0(12) . . ?
Li6 Li5 Li11 151.8(19) . 2_676 ?
Li8 Li5 I1 116.4(9) 2_667 1_455 ?
Li8 Li5 Li8 39.1(6) 2_667 1_565 ?
Li8 Li5 Li10 96.8(9) 2_667 . ?
Li8 Li5 Li10 77.1(7) 1_565 . ?
Li8 Li5 Li11 117.0(8) 1_565 2_676 ?
Li8 Li5 Li11 100.2(8) 2_667 2_676 ?
Li10 Li5 Li11 163.1(9) . 2_676 ?
Li13 Li5 I1 87(4) . 1_455 ?
Li13 Li5 S5 171(4) . 2_667 ?
Li13 Li5 S6 84(4) . 1_565 ?
Li13 Li5 S7 87(4) . . ?
Li13 Li5 Li6 113(5) . . ?
Li13 Li5 Li8 133(4) . 1_565 ?
Li13 Li5 Li8 137(4) . 2_667 ?
Li13 Li5 Li10 125(4) . . ?
Li13 Li5 Li11 39(4) . 2_676 ?
Li13 Li5 Li14 103(5) . . ?
Li14 Li5 I1 77(3) . 1_455 ?
Li14 Li5 S5 71(3) . 2_667 ?
Li14 Li5 S6 173(4) . 1_565 ?
Li14 Li5 S7 76(3) . . ?
Li14 Li5 Li6 10(3) . . ?
Li14 Li5 Li8 90(3) . 1_565 ?
Li14 Li5 Li8 117(4) . 2_667 ?
Li14 Li5 Li10 22(3) . . ?
Li14 Li5 Li11 142(4) . 2_676 ?
I1 Li6 Si2 144.3(6) 1_455 . ?
I1 Li6 Li3 54.8(3) 1_455 2_667 ?
I1 Li6 Li8 100.0(5) 1_455 2_667 ?
I1 Li6 Li8 134.4(7) 1_455 1_565 ?
S5 Li6 S6 128.1(9) 2_667 . ?
S5 Li6 S7 104.9(6) 2_667 . ?
S5 Li6 Si2 119.6(7) 2_667 . ?
S6 Li6 Si2 44.2(3) . . ?
S7 Li6 S6 87.1(5) . . ?
S7 Li6 Si2 44.1(3) . . ?
Si2 Li6 Li3 143.0(7) . 2_667 ?
Si2 Li6 Li8 112.7(6) . 2_667 ?
Si2 Li6 Li8 79.8(5) . 1_565 ?
Li5 Li6 I1 77.4(13) . 1_455 ?
Li5 Li6 S5 92.7(16) . 2_667 ?
Li5 Li6 S6 138.2(18) . . ?
Li5 Li6 S7 71.6(13) . . ?
Li5 Li6 Si2 111.7(15) . . ?
Li5 Li6 Li3 103.2(14) . 2_667 ?
Li5 Li6 Li8 72.5(14) . 1_565 ?
Li5 Li6 Li8 51.4(15) . 2_667 ?
Li5 Li6 Li10 161.4(18) . . ?
Li5 Li6 Li13 19.0(13) . . ?
Li8 Li6 Li3 99.9(5) 1_565 2_667 ?
Li8 Li6 Li3 79.7(4) 2_667 2_667 ?
Li8 Li6 Li8 34.5(5) 1_565 2_667 ?
Li10 Li6 I1 101.9(7) . 1_455 ?
Li10 Li6 S5 68.8(6) . 2_667 ?
Li10 Li6 S6 60.2(5) . . ?
Li10 Li6 S7 113.0(8) . . ?
Li10 Li6 Si2 79.9(6) . . ?
Li10 Li6 Li3 63.3(5) . 2_667 ?
Li10 Li6 Li8 96.4(7) . 1_565 ?
Li10 Li6 Li8 111.3(7) . 2_667 ?
Li13 Li6 I1 75.1(10) . 1_455 ?
Li13 Li6 S5 111.6(12) . 2_667 ?
Li13 Li6 S6 119.9(12) . . ?
Li13 Li6 S7 69.9(10) . . ?
Li13 Li6 Si2 102.3(11) . . ?
Li13 Li6 Li3 114.7(11) . 2_667 ?
Li13 Li6 Li8 86.1(11) . 1_565 ?
Li13 Li6 Li8 69.9(11) . 2_667 ?
Li13 Li6 Li10 176.9(14) . . ?
I1 Li7 Si1 116.5(3) 2_766 2_766 ?
I1 Li7 Li1 57.97(19) 2_766 2_766 ?
I1 Li7 Li3 54.26(17) 2_766 2_766 ?
I1 Li7 Li11 111.3(3) 2_766 . ?
I1 Li7 Li12 116.6(3) 2_766 . ?
I1 Li7 Li13 56.2(5) 2_766 2_666 ?
S1 Li7 Li11 71.2(3) . . ?
S1 Li7 Li12 61.81(19) . . ?
S2 Li7 Li11 52.7(2) 2_766 . ?
S2 Li7 Li12 137.1(4) 2_766 . ?
S3 Li7 Li11 128.7(4) 2_766 . ?
S3 Li7 Li12 62.32(19) 2_766 . ?
Si1 Li7 Li1 84.4(2) 2_766 2_766 ?
Si1 Li7 Li3 77.7(2) 2_766 2_766 ?
Si1 Li7 Li11 88.6(3) 2_766 . ?
Si1 Li7 Li12 98.5(3) 2_766 . ?
Si1 Li7 Li13 165.3(5) 2_766 2_666 ?
Li1 Li7 Li3 87.8(3) 2_766 2_766 ?
Li1 Li7 Li11 161.7(3) 2_766 . ?
Li1 Li7 Li13 99.6(5) 2_766 2_666 ?
Li3 Li7 Li11 74.2(3) 2_766 . ?
Li4 Li7 I1 115.9(4) . 2_766 ?
Li4 Li7 S1 62.8(3) . . ?
Li4 Li7 S2 137.2(5) . 2_766 ?
Li4 Li7 S3 61.5(3) . 2_766 ?
Li4 Li7 Si1 98.2(4) . 2_766 ?
Li4 Li7 Li1 75.6(4) . 2_766 ?
Li4 Li7 Li3 163.3(5) . 2_766 ?
Li4 Li7 Li9 118.9(5) . 2_766 ?
Li4 Li7 Li11 122.3(4) . . ?
Li4 Li7 Li12 1.1(3) . . ?
Li4 Li7 Li13 96.5(5) . 2_666 ?
Li9 Li7 I1 111.0(4) 2_766 2_766 ?
Li9 Li7 S2 58.4(3) 2_766 2_766 ?
Li9 Li7 S3 132.5(4) 2_766 2_766 ?
Li9 Li7 Si1 93.7(4) 2_766 2_766 ?
Li9 Li7 Li1 165.5(4) 2_766 2_766 ?
Li9 Li7 Li3 77.8(3) 2_766 2_766 ?
Li9 Li7 Li11 5.7(3) 2_766 . ?
Li9 Li7 Li12 117.8(4) 2_766 . ?
Li9 Li7 Li13 78.8(5) 2_766 2_666 ?
Li12 Li7 Li1 76.7(2) . 2_766 ?
Li12 Li7 Li3 164.3(3) . 2_766 ?
Li12 Li7 Li11 121.2(3) . . ?
Li12 Li7 Li13 96.2(5) . 2_666 ?
Li13 Li7 Li3 88.2(5) 2_666 2_766 ?
Li13 Li7 Li11 83.3(5) 2_666 . ?
Si2 Li8 Li5 98.1(6) 2_657 1_545 ?
Si2 Li8 Li6 79.6(4) 2_657 1_545 ?
Si2 Li8 Li13 76.7(5) 2_657 2_667 ?
Si2 Li8 Li14 87.4(8) 2_657 1_545 ?
Li5 Li8 Si2 83.5(7) 2_667 2_657 ?
Li5 Li8 Li5 140.9(6) 2_667 1_545 ?
Li5 Li8 Li6 23.7(6) 1_545 1_545 ?
Li5 Li8 Li6 150.2(7) 2_667 1_545 ?
Li5 Li8 Li13 142.2(8) 1_545 2_667 ?
Li5 Li8 Li13 6.9(7) 2_667 2_667 ?
Li5 Li8 Li14 150.6(9) 2_667 1_545 ?
Li5 Li8 Li14 15.7(7) 1_545 1_545 ?
Li6 Li8 Li13 146.9(7) 1_545 2_667 ?
Li8 Li8 S5 73.9(5) 2_657 . ?
Li8 Li8 S5 61.3(6) 2_657 2_657 ?
Li8 Li8 S6 115.7(8) 2_657 2_657 ?
Li8 Li8 S7 110.6(8) 2_657 1_545 ?
Li8 Li8 Si2 93.2(7) 2_657 2_657 ?
Li8 Li8 Li5 76.6(8) 2_657 2_667 ?
Li8 Li8 Li5 64.2(8) 2_657 1_545 ?
Li8 Li8 Li6 80.0(7) 2_657 1_545 ?
Li8 Li8 Li10 176.4(9) 2_657 2_657 ?
Li8 Li8 Li13 78.5(7) 2_657 2_667 ?
Li8 Li8 Li14 76.1(10) 2_657 1_545 ?
Li10 Li8 S5 115.2(5) 2_657 2_657 ?
Li10 Li8 S5 109.6(6) 2_657 . ?
Li10 Li8 S6 64.2(4) 2_657 2_657 ?
Li10 Li8 S7 68.5(5) 2_657 1_545 ?
Li10 Li8 Si2 84.3(4) 2_657 2_657 ?
Li10 Li8 Li5 105.6(8) 2_657 2_667 ?
Li10 Li8 Li5 113.4(7) 2_657 1_545 ?
Li10 Li8 Li6 96.9(6) 2_657 1_545 ?
Li10 Li8 Li13 103.4(6) 2_657 2_667 ?
Li10 Li8 Li14 101.1(9) 2_657 1_545 ?
Li14 Li8 Li6 8.5(7) 1_545 1_545 ?
Li14 Li8 Li13 149.1(8) 1_545 2_667 ?
S1 Li9 Li4 114.8(4) 2_766 . ?
S1 Li9 Li12 126.2(3) 2_766 . ?
S2 Li9 Li4 55.2(3) . . ?
S2 Li9 Li12 50.26(18) . . ?
S3 Li9 Li4 49.4(3) 2_766 . ?
S3 Li9 Li12 58.2(2) 2_766 . ?
S6 Li9 Li4 132.5(5) 1_655 . ?
S6 Li9 Li12 120.9(4) 1_655 . ?
Si1 Li9 Li4 78.7(3) 2_766 . ?
Si1 Li9 Li4 101.2(3) 2_766 2_756 ?
Si1 Li9 Li12 90.2(2) 2_766 . ?
Li4 Li9 Li4 22.8(5) . 2_756 ?
Li4 Li9 Li12 11.7(2) . . ?
Li7 Li9 S1 55.5(4) 2_766 2_766 ?
Li7 Li9 S3 107.7(4) 2_766 2_766 ?
Li7 Li9 S6 108.5(5) 2_766 1_655 ?
Li7 Li9 Si1 76.8(4) 2_766 2_766 ?
Li7 Li9 Li4 102.9(4) 2_766 2_756 ?
Li7 Li9 Li4 93.9(4) 2_766 . ?
Li7 Li9 Li12 98.7(4) 2_766 . ?
Li11 Li9 S1 142.7(10) 2_766 2_766 ?
Li11 Li9 S2 97.5(9) 2_766 . ?
Li11 Li9 S3 74.4(8) 2_766 2_766 ?
Li11 Li9 S6 73.5(8) 2_766 1_655 ?
Li11 Li9 Si1 112.8(9) 2_766 2_766 ?
Li11 Li9 Li4 59.5(8) 2_766 2_756 ?
Li11 Li9 Li4 72.5(8) 2_766 . ?
Li11 Li9 Li7 160.5(10) 2_766 2_766 ?
Li11 Li9 Li12 65.4(8) 2_766 . ?
Li12 Li9 Li4 11.1(2) . 2_756 ?
I1 Li10 Si2 112.0(3) 2_667 2_667 ?
I1 Li10 Li1 55.2(2) 2_667 2_667 ?
I1 Li10 Li3 54.8(2) 2_667 2_667 ?
I1 Li10 Li5 115.2(5) 2_667 . ?
S5 Li10 Li5 51.3(5) 2_667 . ?
S5 Li10 Li14 58.0(8) 2_667 . ?
S6 Li10 Li5 71.7(5) . . ?
S6 Li10 Li14 65.1(8) . . ?
S7 Li10 Li5 125.7(6) 2_667 . ?
S7 Li10 Li14 130.2(8) 2_667 . ?
Si2 Li10 Li1 80.9(3) 2_667 2_667 ?
Si2 Li10 Li3 76.2(3) 2_667 2_667 ?
Si2 Li10 Li5 86.3(5) 2_667 . ?
Li1 Li10 Li5 158.2(6) 2_667 . ?
Li3 Li10 Li1 86.7(3) 2_667 2_667 ?
Li3 Li10 Li5 73.0(5) 2_667 . ?
Li6 Li10 I1 115.9(6) . 2_667 ?
Li6 Li10 S5 57.8(5) . 2_667 ?
Li6 Li10 S6 65.2(5) . . ?
Li6 Li10 S7 130.1(7) . 2_667 ?
Li6 Li10 Si2 92.0(6) . 2_667 ?
Li6 Li10 Li1 163.9(6) . 2_667 ?
Li6 Li10 Li3 77.6(5) . 2_667 ?
Li6 Li10 Li5 6.6(6) . . ?
Li6 Li10 Li14 0.1(11) . . ?
Li8 Li10 I1 114.5(5) 2_657 2_667 ?
Li8 Li10 S5 135.2(6) 2_657 2_667 ?
Li8 Li10 S6 68.0(4) 2_657 . ?
Li8 Li10 S7 64.0(4) 2_657 2_667 ?
Li8 Li10 Si2 98.4(5) 2_657 2_667 ?
Li8 Li10 Li1 76.0(4) 2_657 2_667 ?
Li8 Li10 Li3 162.5(6) 2_657 2_667 ?
Li8 Li10 Li5 123.7(6) 2_657 . ?
Li8 Li10 Li6 119.5(7) 2_657 . ?
Li8 Li10 Li14 119.5(9) 2_657 . ?
Li14 Li10 I1 115.8(8) . 2_667 ?
Li14 Li10 Si2 92.2(8) . 2_667 ?
Li14 Li10 Li1 164.0(8) . 2_667 ?
Li14 Li10 Li3 77.6(8) . 2_667 ?
Li14 Li10 Li5 6.7(9) . . ?
S1 Li11 Li7 140.5(4) 1_565 . ?
S2 Li11 Li7 47.2(3) 2_766 . ?
S3 Li11 Li7 84.6(4) . . ?
S4 Li11 Li7 124.2(4) 2_666 . ?
S6 Li11 Li7 85.9(4) 2_666 . ?
Li4 Li11 Li4 25.0(5) 1_565 2_766 ?
Li4 Li11 Li5 117.1(6) 2_766 2_676 ?
Li4 Li11 Li5 92.1(6) 1_565 2_676 ?
Li4 Li11 Li7 90.9(4) 1_565 . ?
Li4 Li11 Li7 79.6(4) 2_766 . ?
Li4 Li11 Li13 87.2(6) 1_565 2_676 ?
Li4 Li11 Li13 112.1(6) 2_766 2_676 ?
Li7 Li11 Li5 118.2(5) . 2_676 ?
Li9 Li11 S1 153.8(10) 2_766 1_565 ?
Li9 Li11 S2 61.0(8) 2_766 2_766 ?
Li9 Li11 S3 82.2(8) 2_766 . ?
Li9 Li11 S4 110.6(9) 2_766 2_666 ?
Li9 Li11 S6 83.5(8) 2_766 2_666 ?
Li9 Li11 Li4 103.3(9) 2_766 1_565 ?
Li9 Li11 Li4 88.8(9) 2_766 2_766 ?
Li9 Li11 Li5 122.8(10) 2_766 2_676 ?
Li9 Li11 Li7 13.8(7) 2_766 . ?
Li9 Li11 Li12 96.1(9) 2_766 1_565 ?
Li9 Li11 Li13 128.1(10) 2_766 2_676 ?
Li12 Li11 Li4 12.6(3) 1_565 1_565 ?
Li12 Li11 Li4 12.3(2) 1_565 2_766 ?
Li12 Li11 Li5 104.7(5) 1_565 2_676 ?
Li12 Li11 Li7 85.1(3) 1_565 . ?
Li12 Li11 Li13 99.8(6) 1_565 2_676 ?
Li13 Li11 Li5 6.4(6) 2_676 2_676 ?
Li13 Li11 Li7 122.4(5) 2_676 . ?
S1 Li12 Li7 48.12(17) . . ?
S1 Li12 Li7 131.88(17) 2_756 . ?
S2 Li12 S1 82.934(18) . . ?
S2 Li12 S1 97.067(18) 2_756 . ?
S2 Li12 Li7 82.59(17) 2_756 . ?
S2 Li12 Li7 97.41(17) . . ?
S3 Li12 Li7 50.48(17) 2_766 . ?
S3 Li12 Li7 129.52(17) 1_545 . ?
Li4 Li12 S1 128.3(9) 2_756 . ?
Li4 Li12 S1 51.7(9) 2_756 2_756 ?
Li4 Li12 S1 128.3(9) . 2_756 ?
Li4 Li12 S1 51.7(9) . . ?
Li4 Li12 S2 100.1(9) 2_756 2_756 ?
Li4 Li12 S2 100.0(9) . . ?
Li4 Li12 S2 80.0(9) . 2_756 ?
Li4 Li12 S2 79.9(9) 2_756 . ?
Li4 Li12 S3 47.7(9) 2_756 1_545 ?
Li4 Li12 S3 132.3(9) . 1_545 ?
Li4 Li12 S3 47.7(9) . 2_766 ?
Li4 Li12 S3 132.3(9) 2_756 2_766 ?
Li4 Li12 Li4 180.0 2_756 . ?
Li4 Li12 Li7 3.9(9) 2_756 2_756 ?
Li4 Li12 Li7 3.9(9) . . ?
Li4 Li12 Li7 176.1(9) 2_756 . ?
Li4 Li12 Li7 176.1(9) . 2_756 ?
Li4 Li12 Li11 93.2(9) 2_756 1_545 ?
Li4 Li12 Li11 86.8(9) 2_756 2_766 ?
Li4 Li12 Li11 86.8(9) . 1_545 ?
Li4 Li12 Li11 93.2(9) . 2_766 ?
Li7 Li12 Li7 180.0 2_756 . ?
Li11 Li12 Li7 94.4(3) 2_766 . ?
Li11 Li12 Li7 85.6(3) 2_766 2_756 ?
Li11 Li12 Li7 94.4(3) 1_545 2_756 ?
Li11 Li12 Li7 85.6(3) 1_545 . ?
Li11 Li12 Li11 180.0 2_766 1_545 ?
I1 Li13 Li2 145.3(10) 1_455 . ?
I1 Li13 Li7 53.6(4) 1_455 2_666 ?
I1 Li13 Li8 103.6(8) 1_455 2_667 ?
I1 Li13 Li8 122.3(9) 1_455 1_565 ?
I1 Li13 Li11 103.9(7) 1_455 2_676 ?
S1 Li13 Li2 48.6(4) 2_666 . ?
S6 Li13 Li2 98.3(7) 1_565 . ?
S7 Li13 Li2 49.5(4) . . ?
Li2 Li13 Li7 91.9(7) . 2_666 ?
Li2 Li13 Li8 89.3(6) . 1_565 ?
Li5 Li13 I1 82(4) . 1_455 ?
Li5 Li13 S1 171(4) . 2_666 ?
Li5 Li13 S6 83(4) . 1_565 ?
Li5 Li13 S7 80(4) . . ?
Li5 Li13 Li2 128(4) . . ?
Li5 Li13 Li6 48(4) . . ?
Li5 Li13 Li7 132(4) . 2_666 ?
Li5 Li13 Li8 40(4) . 1_565 ?
Li5 Li13 Li8 37(4) . 2_667 ?
Li5 Li13 Li11 135(4) . 2_676 ?
Li5 Li13 Li14 48(3) . . ?
Li6 Li13 I1 73.0(10) . 1_455 ?
Li6 Li13 S1 123.7(12) . 2_666 ?
Li6 Li13 S6 130.6(16) . 1_565 ?
Li6 Li13 S7 73.4(10) . . ?
Li6 Li13 Li2 113.1(11) . . ?
Li6 Li13 Li7 97.6(11) . 2_666 ?
Li6 Li13 Li8 82.7(12) . 2_667 ?
Li6 Li13 Li8 66.4(11) . 1_565 ?
Li6 Li13 Li11 176.0(14) . 2_676 ?
Li7 Li13 Li8 162.9(7) 2_666 1_565 ?
Li8 Li13 Li2 111.0(7) 2_667 . ?
Li8 Li13 Li7 155.1(8) 2_667 2_666 ?
Li8 Li13 Li8 34.1(5) 2_667 1_565 ?
Li11 Li13 Li2 68.0(6) 2_676 . ?
Li11 Li13 Li7 78.5(7) 2_676 2_666 ?
Li11 Li13 Li8 100.6(6) 2_676 2_667 ?
Li11 Li13 Li8 117.6(7) 2_676 1_565 ?
Li14 Li13 I1 74(2) . 1_455 ?
Li14 Li13 S1 124(3) . 2_666 ?
Li14 Li13 S6 131(3) . 1_565 ?
Li14 Li13 S7 72(2) . . ?
Li14 Li13 Li2 112(2) . . ?
Li14 Li13 Li6 1(2) . . ?
Li14 Li13 Li7 98(2) . 2_666 ?
Li14 Li13 Li8 82(2) . 2_667 ?
Li14 Li13 Li8 66(2) . 1_565 ?
Li14 Li13 Li11 177(3) . 2_676 ?
I1 Li14 Si2 141.2(15) 1_455 . ?
I1 Li14 Li8 137.8(13) 1_455 1_565 ?
I1 Li14 Li8 104.6(11) 1_455 2_667 ?
S5 Li14 S6 110.6(16) 2_667 . ?
S5 Li14 Si2 109.3(13) 2_667 . ?
S5 Li14 Li10 59.2(9) 2_667 . ?
S6 Li14 Si2 41.7(5) . . ?
S7 Li14 S6 84.3(11) . . ?
S7 Li14 Si2 42.8(6) . . ?
S7 Li14 Li10 102.7(14) . . ?
Si2 Li14 Li8 113.4(10) . 2_667 ?
Si2 Li14 Li8 78.3(8) . 1_565 ?
Li5 Li14 I1 86(3) . 1_455 ?
Li5 Li14 S5 92(3) . 2_667 ?
Li5 Li14 S6 157(4) . . ?
Li5 Li14 S7 84(3) . . ?
Li5 Li14 Si2 125(3) . . ?
Li5 Li14 Li8 49(3) . 2_667 ?
Li5 Li14 Li8 74(3) . 1_565 ?
Li5 Li14 Li10 151(4) . . ?
Li5 Li14 Li13 29(2) . . ?
Li8 Li14 Li8 35.5(6) 1_565 2_667 ?
Li10 Li14 I1 92.6(12) . 1_455 ?
Li10 Li14 S6 52.0(9) . . ?
Li10 Li14 Si2 71.5(10) . . ?
Li10 Li14 Li8 103.6(11) . 2_667 ?
Li10 Li14 Li8 87.8(11) . 1_565 ?
Li13 Li14 I1 83(2) . 1_455 ?
Li13 Li14 S5 121(3) . 2_667 ?
Li13 Li14 S6 128(3) . . ?
Li13 Li14 S7 81(2) . . ?
Li13 Li14 Si2 112(2) . . ?
Li13 Li14 Li8 78(3) . 2_667 ?
Li13 Li14 Li8 95(3) . 1_565 ?
Li13 Li14 Li10 176(3) . . ?

loop_
_geom_torsion_atom_site_label_1
_geom_torsion_atom_site_label_2
_geom_torsion_atom_site_label_3
_geom_torsion_atom_site_label_4
_geom_torsion
_geom_torsion_site_symmetry_1
_geom_torsion_site_symmetry_2
_geom_torsion_site_symmetry_3
_geom_torsion_site_symmetry_4
_geom_torsion_publ_flag
I1 Li5 Li6 Si2 143.7(9) 1_455 . . . ?
I1 Li5 Li6 Li3 -48.8(7) 1_455 . . 2_667 ?
I1 Li5 Li6 Li8 -145.2(7) 1_455 . . 1_565 ?
I1 Li5 Li6 Li8 -113.9(11) 1_455 . . 2_667 ?
I1 Li5 Li6 Li10 -90(5) 1_455 . . . ?
I1 Li5 Li6 Li13 81(5) 1_455 . . . ?
I1 Li5 Li13 Li2 -162(3) 1_455 . . . ?
I1 Li5 Li13 Li6 -74(3) 1_455 . . . ?
I1 Li5 Li13 Li7 -20(4) 1_455 . . 2_666 ?
I1 Li5 Li13 Li8 -178(5) 1_455 . . 1_565 ?
I1 Li5 Li13 Li8 126(5) 1_455 . . 2_667 ?
I1 Li5 Li13 Li11 102(4) 1_455 . . 2_676 ?
I1 Li5 Li13 Li14 -76(4) 1_455 . . . ?
I1 Li5 Li14 Si2 155(3) 1_455 . . . ?
I1 Li5 Li14 Li8 -142.3(8) 1_455 . . 1_565 ?
I1 Li5 Li14 Li8 -113.2(19) 1_455 . . 2_667 ?
I1 Li5 Li14 Li10 -88(6) 1_455 . . . ?
I1 Li5 Li14 Li13 84(5) 1_455 . . . ?
I1 Li6 Li13 Li2 -143.6(11) 1_455 . . . ?
I1 Li6 Li13 Li5 95(5) 1_455 . . . ?
I1 Li6 Li13 Li7 -48.2(5) 1_455 . . 2_666 ?
I1 Li6 Li13 Li8 138.0(6) 1_455 . . 1_565 ?
I1 Li6 Li13 Li8 106.7(5) 1_455 . . 2_667 ?
I1 Li6 Li13 Li14 -173(100) 1_455 . . . ?
I1 Li13 Li14 Si2 142.9(19) 1_455 . . . ?
I1 Li13 Li14 Li5 -94(5) 1_455 . . . ?
I1 Li13 Li14 Li8 -106.6(7) 1_455 . . 2_667 ?
I1 Li13 Li14 Li8 -137.6(12) 1_455 . . 1_565 ?
S1 Li4 Li12 S1 180.001(1) . . . 2_756 ?
S1 Li4 Li12 S2 107.4(8) . . . 2_756 ?
S1 Li4 Li12 S2 -72.6(8) . . . . ?
S1 Li4 Li12 S3 21.9(15) . . . 1_545 ?
S1 Li4 Li12 S3 -158.1(15) . . . 2_766 ?
S1 Li4 Li12 Li7 -25(13) . . . . ?
S1 Li4 Li12 Li11 -133.2(7) . . . 2_766 ?
S1 Li4 Li12 Li11 46.8(7) . . . 1_545 ?
S1 Li13 Li14 S5 -176.1(10) 2_666 . . 2_667 ?
S1 Li13 Li14 S6 8(4) 2_666 . . . ?
S1 Li13 Li14 S7 84.0(18) 2_666 . . . ?
S1 Li13 Li14 Si2 53(3) 2_666 . . . ?
S1 Li13 Li14 Li5 177(6) 2_666 . . . ?
S1 Li13 Li14 Li8 132.7(15) 2_666 . . 1_565 ?
S1 Li13 Li14 Li8 163.7(17) 2_666 . . 2_667 ?
S2 Li4 Li12 S1 72.6(8) 2_756 . . 2_756 ?
S2 Li4 Li12 S1 -107.4(8) 2_756 . . . ?
S2 Li4 Li12 S1 72.6(8) . . . . ?
S2 Li4 Li12 S1 -107.4(8) . . . 2_756 ?
S2 Li4 Li12 S2 179.999(1) 2_756 . . . ?
S2 Li4 Li12 S2 180.001(2) . . . 2_756 ?
S2 Li4 Li12 S3 -85.5(8) 2_756 . . 1_545 ?
S2 Li4 Li12 S3 94.5(8) . . . 1_545 ?
S2 Li4 Li12 S3 -85.5(8) . . . 2_766 ?
S2 Li4 Li12 S3 94.5(8) 2_756 . . 2_766 ?
S2 Li4 Li12 Li7 48(14) . . . . ?
S2 Li4 Li12 Li7 -132(14) 2_756 . . . ?
S2 Li4 Li12 Li11 -60.6(3) . . . 2_766 ?
S2 Li4 Li12 Li11 119.4(3) 2_756 . . 2_766 ?
S2 Li4 Li12 Li11 119.4(3) . . . 1_545 ?
S2 Li4 Li12 Li11 -60.6(3) 2_756 . . 1_545 ?
S3 Li4 Li12 S1 158.1(15) 2_766 . . . ?
S3 Li4 Li12 S1 -21.9(15) 2_766 . . 2_756 ?
S3 Li4 Li12 S2 85.5(8) 2_766 . . . ?
S3 Li4 Li12 S2 -94.5(8) 2_766 . . 2_756 ?
S3 Li4 Li12 S3 180.000(1) 2_766 . . 1_545 ?
S3 Li4 Li12 Li7 133(14) 2_766 . . . ?
S3 Li4 Li12 Li11 24.8(9) 2_766 . . 2_766 ?
S3 Li4 Li12 Li11 -155.2(9) 2_766 . . 1_545 ?
S5 Li5 Li6 S6 -168(2) 2_667 . . . ?
S5 Li5 Li6 S7 -104.9(7) 2_667 . . . ?
S5 Li5 Li6 Si2 -123.5(11) 2_667 . . . ?
S5 Li5 Li6 Li3 44.0(5) 2_667 . . 2_667 ?
S5 Li5 Li6 Li8 -21.1(11) 2_667 . . 2_667 ?
S5 Li5 Li6 Li8 -52.4(6) 2_667 . . 1_565 ?
S5 Li5 Li6 Li10 3(4) 2_667 . . . ?
S5 Li5 Li6 Li13 173(5) 2_667 . . . ?
S5 Li5 Li14 S6 -162(9) 2_667 . . . ?
S5 Li5 Li14 S7 -102.7(11) 2_667 . . . ?
S5 Li5 Li14 Si2 -115(3) 2_667 . . . ?
S5 Li5 Li14 Li8 -23(3) 2_667 . . 2_667 ?
S5 Li5 Li14 Li8 -52.0(10) 2_667 . . 1_565 ?
S5 Li5 Li14 Li10 2(6) 2_667 . . . ?
S5 Li5 Li14 Li13 174(4) 2_667 . . . ?
S5 Li6 Li13 S1 -176.6(8) 2_667 . . 2_666 ?
S5 Li6 Li13 S6 4(2) 2_667 . . 1_565 ?
S5 Li6 Li13 S7 98.7(9) 2_667 . . . ?
S5 Li6 Li13 Li2 128.8(9) 2_667 . . . ?
S5 Li6 Li13 Li5 7(5) 2_667 . . . ?
S5 Li6 Li13 Li7 -135.8(8) 2_667 . . 2_666 ?
S5 Li6 Li13 Li8 50.3(7) 2_667 . . 1_565 ?
S5 Li6 Li13 Li8 19.1(9) 2_667 . . 2_667 ?
S5 Li6 Li13 Li14 99(100) 2_667 . . . ?
S6 Li5 Li6 S5 -2(6) 1_565 . . 2_667 ?
S6 Li5 Li6 S6 -170(4) 1_565 . . . ?
S6 Li5 Li6 S7 -106(6) 1_565 . . . ?
S6 Li5 Li6 Si2 -125(5) 1_565 . . . ?
S6 Li5 Li6 Li3 42(6) 1_565 . . 2_667 ?
S6 Li5 Li6 Li8 -23(5) 1_565 . . 2_667 ?
S6 Li5 Li6 Li8 -54(5) 1_565 . . 1_565 ?
S6 Li5 Li6 Li10 1(10) 1_565 . . . ?
S6 Li5 Li6 Li13 172(10) 1_565 . . . ?
S6 Li5 Li13 S7 106.0(6) 1_565 . . . ?
S6 Li5 Li13 Li2 95(4) 1_565 . . . ?
S6 Li5 Li13 Li6 -178(3) 1_565 . . . ?
S6 Li5 Li13 Li7 -124(4) 1_565 . . 2_666 ?
S6 Li5 Li13 Li8 23(5) 1_565 . . 2_667 ?
S6 Li5 Li13 Li8 79(4) 1_565 . . 1_565 ?
S6 Li5 Li13 Li11 -2(5) 1_565 . . 2_676 ?
S6 Li5 Li13 Li14 -179(4) 1_565 . . . ?
S6 Li6 Li13 S1 11(2) . . . 2_666 ?
S6 Li6 Li13 S6 -169.1(9) . . . 1_565 ?
S6 Li6 Li13 S7 -74.2(10) . . . . ?
S6 Li6 Li13 Li2 -44.1(16) . . . . ?
S6 Li6 Li13 Li5 -166(5) . . . . ?
S6 Li6 Li13 Li7 51.3(12) . . . 2_666 ?
S6 Li6 Li13 Li8 -153.8(9) . . . 2_667 ?
S6 Li6 Li13 Li8 -122.5(11) . . . 1_565 ?
S6 Li6 Li13 Li14 -74(100) . . . . ?
S6 Li13 Li14 S5 6(4) 1_565 . . 2_667 ?
S6 Li13 Li14 S6 -169.5(12) 1_565 . . . ?
S6 Li13 Li14 S7 -94(2) 1_565 . . . ?
S6 Li13 Li14 Si2 -124.8(19) 1_565 . . . ?
S6 Li13 Li14 Li5 -1(5) 1_565 . . . ?
S6 Li13 Li14 Li8 -14(2) 1_565 . . 2_667 ?
S6 Li13 Li14 Li8 -45(3) 1_565 . . 1_565 ?
S7 Li5 Li6 S5 104.9(7) . . . 2_667 ?
S7 Li5 Li6 S6 -63(2) . . . . ?
S7 Li5 Li6 Si2 -18.6(11) . . . . ?
S7 Li5 Li6 Li3 148.9(7) . . . 2_667 ?
S7 Li5 Li6 Li8 52.5(4) . . . 1_565 ?
S7 Li5 Li6 Li8 83.8(10) . . . 2_667 ?
S7 Li5 Li6 Li10 108(5) . . . . ?
S7 Li5 Li6 Li13 -82(5) . . . . ?
S7 Li5 Li13 S6 -106.0(6) . . . 1_565 ?
S7 Li5 Li13 Li2 -11(4) . . . . ?
S7 Li5 Li13 Li6 77(3) . . . . ?
S7 Li5 Li13 Li7 131(4) . . . 2_666 ?
S7 Li5 Li13 Li8 -27(4) . . . 1_565 ?
S7 Li5 Li13 Li8 -83(5) . . . 2_667 ?
S7 Li5 Li13 Li11 -108(4) . . . 2_676 ?
S7 Li5 Li13 Li14 75(4) . . . . ?
S7 Li5 Li14 S5 102.7(11) . . . 2_667 ?
S7 Li5 Li14 S6 -60(8) . . . . ?
S7 Li5 Li14 Si2 -12(3) . . . . ?
S7 Li5 Li14 Li8 50.7(7) . . . 1_565 ?
S7 Li5 Li14 Li8 80(2) . . . 2_667 ?
S7 Li5 Li14 Li10 105(7) . . . . ?
S7 Li5 Li14 Li13 -83(5) . . . . ?
S7 Li6 Li13 S1 84.8(12) . . . 2_666 ?
S7 Li6 Li13 S6 -94.9(15) . . . 1_565 ?
S7 Li6 Li13 Li2 30.1(7) . . . . ?
S7 Li6 Li13 Li5 -92(5) . . . . ?
S7 Li6 Li13 Li7 125.5(8) . . . 2_666 ?
S7 Li6 Li13 Li8 -48.3(4) . . . 1_565 ?
S7 Li6 Li13 Li8 -79.6(5) . . . 2_667 ?
S7 Li6 Li13 Li14 1(100) . . . . ?
S7 Li13 Li14 S5 100(2) . . . 2_667 ?
S7 Li13 Li14 S6 -76(2) . . . . ?
S7 Li13 Li14 Si2 -30.8(12) . . . . ?
S7 Li13 Li14 Li5 93(5) . . . . ?
S7 Li13 Li14 Li8 79.7(7) . . . 2_667 ?
S7 Li13 Li14 Li8 48.7(7) . . . 1_565 ?
Si1 Li4 Li12 S1 -140.1(5) . . . 2_756 ?
Si1 Li4 Li12 S1 39.9(5) . . . . ?
Si1 Li4 Li12 S2 147.3(4) . . . 2_756 ?
Si1 Li4 Li12 S2 -32.7(4) . . . . ?
Si1 Li4 Li12 S3 -118.1(10) . . . 2_766 ?
Si1 Li4 Li12 S3 61.9(10) . . . 1_545 ?
Si1 Li4 Li12 Li7 15(13) . . . . ?
Si1 Li4 Li12 Li11 86.7(4) . . . 1_545 ?
Si1 Li4 Li12 Li11 -93.3(4) . . . 2_766 ?
Si2 Li6 Li13 I1 143.3(7) . . . 1_455 ?
Si2 Li6 Li13 S1 54.4(14) . . . 2_666 ?
Si2 Li6 Li13 S6 -125.3(13) . . . 1_565 ?
Si2 Li6 Li13 S7 -30.4(6) . . . . ?
Si2 Li6 Li13 Li2 -0.3(13) . . . . ?
Si2 Li6 Li13 Li5 -122(5) . . . . ?
Si2 Li6 Li13 Li7 95.1(7) . . . 2_666 ?
Si2 Li6 Li13 Li8 -78.7(6) . . . 1_565 ?
Si2 Li6 Li13 Li8 -110.0(6) . . . 2_667 ?
Si2 Li6 Li13 Li14 -30(100) . . . . ?
Li2 Li13 Li14 I1 -143.8(12) . . . 1_455 ?
Li2 Li13 Li14 S5 129.8(17) . . . 2_667 ?
Li2 Li13 Li14 S6 -46(3) . . . . ?
Li2 Li13 Li14 S7 29.9(16) . . . . ?
Li2 Li13 Li14 Si2 -1(3) . . . . ?
Li2 Li13 Li14 Li5 123(5) . . . . ?
Li2 Li13 Li14 Li8 78.6(17) . . . 1_565 ?
Li2 Li13 Li14 Li8 109.6(14) . . . 2_667 ?
Li3 Li6 Li13 I1 -38.9(8) 2_667 . . 1_455 ?
Li3 Li6 Li13 S1 -127.8(10) 2_667 . . 2_666 ?
Li3 Li6 Li13 S6 52.6(19) 2_667 . . 1_565 ?
Li3 Li6 Li13 S7 147.4(8) 2_667 . . . ?
Li3 Li6 Li13 Li2 177.6(6) 2_667 . . . ?
Li3 Li6 Li13 Li5 56(5) 2_667 . . . ?
Li3 Li6 Li13 Li7 -87.1(9) 2_667 . . 2_666 ?
Li3 Li6 Li13 Li8 99.1(8) 2_667 . . 1_565 ?
Li3 Li6 Li13 Li8 67.9(8) 2_667 . . 2_667 ?
Li3 Li6 Li13 Li14 148(100) 2_667 . . . ?
Li4 Li4 Li12 S1 137(29) 2_756 . . . ?
Li4 Li4 Li12 S1 -43(29) 2_756 . . 2_756 ?
Li4 Li4 Li12 S2 -116(29) 2_756 . . 2_756 ?
Li4 Li4 Li12 S2 64(29) 2_756 . . . ?
Li4 Li4 Li12 S3 159(29) 2_756 . . 1_545 ?
Li4 Li4 Li12 S3 -21(29) 2_756 . . 2_766 ?
Li4 Li4 Li12 Li7 112(31) 2_756 . . . ?
Li4 Li4 Li12 Li11 -177(29) 2_756 . . 1_545 ?
Li4 Li4 Li12 Li11 3(29) 2_756 . . 2_766 ?
Li5 Li6 Li13 I1 -95(5) . . . 1_455 ?
Li5 Li6 Li13 S1 176(6) . . . 2_666 ?
Li5 Li6 Li13 S6 -3(4) . . . 1_565 ?
Li5 Li6 Li13 S7 92(5) . . . . ?
Li5 Li6 Li13 Li2 122(5) . . . . ?
Li5 Li6 Li13 Li7 -143(5) . . . 2_666 ?
Li5 Li6 Li13 Li8 12(5) . . . 2_667 ?
Li5 Li6 Li13 Li8 43(5) . . . 1_565 ?
Li5 Li6 Li13 Li14 92(100) . . . . ?
Li5 Li13 Li14 I1 94(5) . . . 1_455 ?
Li5 Li13 Li14 S5 7(5) . . . 2_667 ?
Li5 Li13 Li14 S6 -168(6) . . . . ?
Li5 Li13 Li14 S7 -93(5) . . . . ?
Li5 Li13 Li14 Si2 -123(5) . . . . ?
Li5 Li13 Li14 Li8 -13(5) . . . 2_667 ?
Li5 Li13 Li14 Li8 -44(5) . . . 1_565 ?
Li6 Li5 Li13 I1 74(3) . . . 1_455 ?
Li6 Li5 Li13 S6 178(3) . . . 1_565 ?
Li6 Li5 Li13 S7 -77(3) . . . . ?
Li6 Li5 Li13 Li2 -87(5) . . . . ?
Li6 Li5 Li13 Li7 54(6) . . . 2_666 ?
Li6 Li5 Li13 Li8 -104(6) . . . 1_565 ?
Li6 Li5 Li13 Li8 -160(8) . . . 2_667 ?
Li6 Li5 Li13 Li11 176(2) . . . 2_676 ?
Li6 Li5 Li13 Li14 -1(3) . . . . ?
Li6 Li5 Li14 I1 89(15) . . . 1_455 ?
Li6 Li5 Li14 S5 -1(15) . . . 2_667 ?
Li6 Li5 Li14 S6 -164(23) . . . . ?
Li6 Li5 Li14 S7 -104(16) . . . . ?
Li6 Li5 Li14 Si2 -116(17) . . . . ?
Li6 Li5 Li14 Li8 -24(17) . . . 2_667 ?
Li6 Li5 Li14 Li8 -53(15) . . . 1_565 ?
Li6 Li5 Li14 Li10 1(10) . . . . ?
Li6 Li5 Li14 Li13 172(14) . . . . ?
Li6 Li13 Li14 I1 7(100) . . . 1_455 ?
Li6 Li13 Li14 S5 -80(100) . . . 2_667 ?
Li6 Li13 Li14 S6 105(100) . . . . ?
Li6 Li13 Li14 S7 -179(100) . . . . ?
Li6 Li13 Li14 Si2 150(100) . . . . ?
Li6 Li13 Li14 Li5 -87(100) . . . . ?
Li6 Li13 Li14 Li8 -100(100) . . . 2_667 ?
Li6 Li13 Li14 Li8 -131(100) . . . 1_565 ?
Li7 Li13 Li14 I1 -48.4(9) 2_666 . . 1_455 ?
Li7 Li13 Li14 S5 -134.8(18) 2_666 . . 2_667 ?
Li7 Li13 Li14 S6 50(3) 2_666 . . . ?
Li7 Li13 Li14 S7 125.4(8) 2_666 . . . ?
Li7 Li13 Li14 Si2 94.5(15) 2_666 . . . ?
Li7 Li13 Li14 Li5 -142(5) 2_666 . . . ?
Li7 Li13 Li14 Li8 174.1(7) 2_666 . . 1_565 ?
Li7 Li13 Li14 Li8 -154.9(9) 2_666 . . 2_667 ?
Li8 Li5 Li6 I1 113.9(11) 2_667 . . 1_455 ?
Li8 Li5 Li6 I1 145.2(7) 1_565 . . 1_455 ?
Li8 Li5 Li6 S5 52.4(6) 1_565 . . 2_667 ?
Li8 Li5 Li6 S5 21.1(11) 2_667 . . 2_667 ?
Li8 Li5 Li6 S6 -115.6(19) 1_565 . . . ?
Li8 Li5 Li6 S6 -146.9(15) 2_667 . . . ?
Li8 Li5 Li6 S7 -52.5(4) 1_565 . . . ?
Li8 Li5 Li6 S7 -83.8(10) 2_667 . . . ?
Li8 Li5 Li6 Si2 -71.1(10) 1_565 . . . ?
Li8 Li5 Li6 Si2 -102.4(12) 2_667 . . . ?
Li8 Li5 Li6 Li3 96.4(7) 1_565 . . 2_667 ?
Li8 Li5 Li6 Li3 65.1(12) 2_667 . . 2_667 ?
Li8 Li5 Li6 Li8 31.3(8) 1_565 . . 2_667 ?
Li8 Li5 Li6 Li8 -31.3(8) 2_667 . . 1_565 ?
Li8 Li5 Li6 Li10 24(6) 2_667 . . . ?
Li8 Li5 Li6 Li10 55(5) 1_565 . . . ?
Li8 Li5 Li6 Li13 -165(6) 2_667 . . . ?
Li8 Li5 Li6 Li13 -134(5) 1_565 . . . ?
Li8 Li5 Li13 I1 178(5) 1_565 . . 1_455 ?
Li8 Li5 Li13 I1 -126(5) 2_667 . . 1_455 ?
Li8 Li5 Li13 S6 -79(4) 1_565 . . 1_565 ?
Li8 Li5 Li13 S6 -23(5) 2_667 . . 1_565 ?
Li8 Li5 Li13 S7 27(4) 1_565 . . . ?
Li8 Li5 Li13 S7 83(5) 2_667 . . . ?
Li8 Li5 Li13 Li2 72(7) 2_667 . . . ?
Li8 Li5 Li13 Li2 16(8) 1_565 . . . ?
Li8 Li5 Li13 Li6 160(8) 2_667 . . . ?
Li8 Li5 Li13 Li6 104(6) 1_565 . . . ?
Li8 Li5 Li13 Li7 -146(3) 2_667 . . 2_666 ?
Li8 Li5 Li13 Li7 157.7(18) 1_565 . . 2_666 ?
Li8 Li5 Li13 Li8 56(4) 2_667 . . 1_565 ?
Li8 Li5 Li13 Li8 -56(4) 1_565 . . 2_667 ?
Li8 Li5 Li13 Li11 -24(9) 2_667 . . 2_676 ?
Li8 Li5 Li13 Li11 -80(7) 1_565 . . 2_676 ?
Li8 Li5 Li13 Li14 158(8) 2_667 . . . ?
Li8 Li5 Li13 Li14 102(6) 1_565 . . . ?
Li8 Li5 Li14 I1 113.2(19) 2_667 . . 1_455 ?
Li8 Li5 Li14 I1 142.3(8) 1_565 . . 1_455 ?
Li8 Li5 Li14 S5 52.0(10) 1_565 . . 2_667 ?
Li8 Li5 Li14 S5 23(3) 2_667 . . 2_667 ?
Li8 Li5 Li14 S6 -110(8) 1_565 . . . ?
Li8 Li5 Li14 S6 -140(7) 2_667 . . . ?
Li8 Li5 Li14 S7 -50.7(7) 1_565 . . . ?
Li8 Li5 Li14 S7 -80(2) 2_667 . . . ?
Li8 Li5 Li14 Si2 -63(3) 1_565 . . . ?
Li8 Li5 Li14 Si2 -92(4) 2_667 . . . ?
Li8 Li5 Li14 Li8 -29.1(17) 2_667 . . 1_565 ?
Li8 Li5 Li14 Li8 29.1(17) 1_565 . . 2_667 ?
Li8 Li5 Li14 Li10 54(7) 1_565 . . . ?
Li8 Li5 Li14 Li10 25(8) 2_667 . . . ?
Li8 Li5 Li14 Li13 -163(6) 2_667 . . . ?
Li8 Li5 Li14 Li13 -134(5) 1_565 . . . ?
Li8 Li6 Li13 I1 -138.0(6) 1_565 . . 1_455 ?
Li8 Li6 Li13 I1 -106.7(5) 2_667 . . 1_455 ?
Li8 Li6 Li13 S1 164.3(14) 2_667 . . 2_666 ?
Li8 Li6 Li13 S1 133.1(12) 1_565 . . 2_666 ?
Li8 Li6 Li13 S6 -46.6(15) 1_565 . . 1_565 ?
Li8 Li6 Li13 S6 -15.3(12) 2_667 . . 1_565 ?
Li8 Li6 Li13 S7 48.3(4) 1_565 . . . ?
Li8 Li6 Li13 S7 79.6(5) 2_667 . . . ?
Li8 Li6 Li13 Li2 78.4(9) 1_565 . . . ?
Li8 Li6 Li13 Li2 109.7(10) 2_667 . . . ?
Li8 Li6 Li13 Li5 -12(5) 2_667 . . . ?
Li8 Li6 Li13 Li5 -43(5) 1_565 . . . ?
Li8 Li6 Li13 Li7 -154.9(8) 2_667 . . 2_666 ?
Li8 Li6 Li13 Li7 173.8(7) 1_565 . . 2_666 ?
Li8 Li6 Li13 Li8 -31.3(5) 1_565 . . 2_667 ?
Li8 Li6 Li13 Li8 31.3(5) 2_667 . . 1_565 ?
Li8 Li6 Li13 Li14 80(100) 2_667 . . . ?
Li8 Li6 Li13 Li14 49(100) 1_565 . . . ?
Li8 Li13 Li14 I1 137.6(12) 1_565 . . 1_455 ?
Li8 Li13 Li14 I1 106.6(7) 2_667 . . 1_455 ?
Li8 Li13 Li14 S5 51.2(17) 1_565 . . 2_667 ?
Li8 Li13 Li14 S5 20.1(18) 2_667 . . 2_667 ?
Li8 Li13 Li14 S6 -124(3) 1_565 . . . ?
Li8 Li13 Li14 S6 -155(2) 2_667 . . . ?
Li8 Li13 Li14 S7 -48.7(7) 1_565 . . . ?
Li8 Li13 Li14 S7 -79.7(7) 2_667 . . . ?
Li8 Li13 Li14 Si2 -79.5(15) 1_565 . . . ?
Li8 Li13 Li14 Si2 -110.5(16) 2_667 . . . ?
Li8 Li13 Li14 Li5 44(5) 1_565 . . . ?
Li8 Li13 Li14 Li5 13(5) 2_667 . . . ?
Li8 Li13 Li14 Li8 -31.0(8) 2_667 . . 1_565 ?
Li8 Li13 Li14 Li8 31.0(8) 1_565 . . 2_667 ?
Li9 Li4 Li12 S1 -61.9(8) 2_756 . . . ?
Li9 Li4 Li12 S1 -61.9(8) . . . 2_756 ?
Li9 Li4 Li12 S1 118.1(8) . . . . ?
Li9 Li4 Li12 S1 118.1(8) 2_756 . . 2_756 ?
Li9 Li4 Li12 S2 45.6(4) 2_756 . . 2_756 ?
Li9 Li4 Li12 S2 45.6(4) . . . . ?
Li9 Li4 Li12 S2 -134.4(4) . . . 2_756 ?
Li9 Li4 Li12 S2 -134.4(4) 2_756 . . . ?
Li9 Li4 Li12 S3 -39.9(7) . . . 2_766 ?
Li9 Li4 Li12 S3 140.1(7) . . . 1_545 ?
Li9 Li4 Li12 S3 -39.9(7) 2_756 . . 1_545 ?
Li9 Li4 Li12 S3 140.1(7) 2_756 . . 2_766 ?
Li9 Li4 Li12 Li7 94(14) . . . . ?
Li9 Li4 Li12 Li7 -86(14) 2_756 . . . ?
Li9 Li4 Li12 Li11 -15.1(3) 2_756 . . 1_545 ?
Li9 Li4 Li12 Li11 -15.1(3) . . . 2_766 ?
Li9 Li4 Li12 Li11 164.9(3) 2_756 . . 2_766 ?
Li9 Li4 Li12 Li11 164.9(3) . . . 1_545 ?
Li10 Li5 Li6 I1 90(5) . . . 1_455 ?
Li10 Li5 Li6 S5 -3(4) . . . 2_667 ?
Li10 Li5 Li6 S6 -171(7) . . . . ?
Li10 Li5 Li6 S7 -108(5) . . . . ?
Li10 Li5 Li6 Si2 -126(5) . . . . ?
Li10 Li5 Li6 Li3 41(4) . . . 2_667 ?
Li10 Li5 Li6 Li8 -55(5) . . . 1_565 ?
Li10 Li5 Li6 Li8 -24(6) . . . 2_667 ?
Li10 Li5 Li6 Li13 171(4) . . . . ?
Li10 Li5 Li13 I1 72(3) . . . 1_455 ?
Li10 Li5 Li13 S6 175(3) . . . 1_565 ?
Li10 Li5 Li13 S7 -79(3) . . . . ?
Li10 Li5 Li13 Li2 -90(5) . . . . ?
Li10 Li5 Li13 Li6 -2.4(11) . . . . ?
Li10 Li5 Li13 Li7 52(7) . . . 2_666 ?
Li10 Li5 Li13 Li8 -162(8) . . . 2_667 ?
Li10 Li5 Li13 Li8 -106(6) . . . 1_565 ?
Li10 Li5 Li13 Li11 173.5(15) . . . 2_676 ?
Li10 Li5 Li13 Li14 -4(2) . . . . ?
Li10 Li5 Li14 I1 88(6) . . . 1_455 ?
Li10 Li5 Li14 S5 -2(6) . . . 2_667 ?
Li10 Li5 Li14 S6 -165(15) . . . . ?
Li10 Li5 Li14 S7 -105(7) . . . . ?
Li10 Li5 Li14 Si2 -117(8) . . . . ?
Li10 Li5 Li14 Li8 -25(8) . . . 2_667 ?
Li10 Li5 Li14 Li8 -54(7) . . . 1_565 ?
Li10 Li5 Li14 Li13 172(5) . . . . ?
Li11 Li4 Li12 S1 133.2(7) 1_545 . . 2_756 ?
Li11 Li4 Li12 S1 133.2(7) 2_766 . . . ?
Li11 Li4 Li12 S1 -46.8(7) 2_766 . . 2_756 ?
Li11 Li4 Li12 S1 -46.8(7) 1_545 . . . ?
Li11 Li4 Li12 S2 -119.4(3) 2_766 . . 2_756 ?
Li11 Li4 Li12 S2 60.6(3) 1_545 . . 2_756 ?
Li11 Li4 Li12 S2 -119.4(3) 1_545 . . . ?
Li11 Li4 Li12 S2 60.6(3) 2_766 . . . ?
Li11 Li4 Li12 S3 -24.8(9) 2_766 . . 2_766 ?
Li11 Li4 Li12 S3 155.2(9) 2_766 . . 1_545 ?
Li11 Li4 Li12 S3 -24.8(9) 1_545 . . 1_545 ?
Li11 Li4 Li12 S3 155.2(9) 1_545 . . 2_766 ?
Li11 Li4 Li12 Li7 -71(14) 1_545 . . . ?
Li11 Li4 Li12 Li7 109(14) 2_766 . . . ?
Li11 Li4 Li12 Li11 180.000(0) 2_766 . . 1_545 ?
Li11 Li4 Li12 Li11 180.000(1) 1_545 . . 2_766 ?
Li11 Li5 Li6 I1 -75(3) 2_676 . . 1_455 ?
Li11 Li5 Li6 S5 -168(3) 2_676 . . 2_667 ?
Li11 Li5 Li6 S6 24(5) 2_676 . . . ?
Li11 Li5 Li6 S7 87(3) 2_676 . . . ?
Li11 Li5 Li6 Si2 69(3) 2_676 . . . ?
Li11 Li5 Li6 Li3 -124(3) 2_676 . . 2_667 ?
Li11 Li5 Li6 Li8 140(3) 2_676 . . 1_565 ?
Li11 Li5 Li6 Li8 171(4) 2_676 . . 2_667 ?
Li11 Li5 Li6 Li10 -165(3) 2_676 . . . ?
Li11 Li5 Li6 Li13 5(3) 2_676 . . . ?
Li11 Li5 Li13 I1 -102(4) 2_676 . . 1_455 ?
Li11 Li5 Li13 S6 2(5) 2_676 . . 1_565 ?
Li11 Li5 Li13 S7 108(4) 2_676 . . . ?
Li11 Li5 Li13 Li2 97(6) 2_676 . . . ?
Li11 Li5 Li13 Li6 -176(2) 2_676 . . . ?
Li11 Li5 Li13 Li7 -122(7) 2_676 . . 2_666 ?
Li11 Li5 Li13 Li8 24(9) 2_676 . . 2_667 ?
Li11 Li5 Li13 Li8 80(7) 2_676 . . 1_565 ?
Li11 Li5 Li13 Li14 -177(3) 2_676 . . . ?
Li11 Li5 Li14 I1 -81(4) 2_676 . . 1_455 ?
Li11 Li5 Li14 S5 -171(3) 2_676 . . 2_667 ?
Li11 Li5 Li14 S6 26(12) 2_676 . . . ?
Li11 Li5 Li14 S7 86(4) 2_676 . . . ?
Li11 Li5 Li14 Si2 74(6) 2_676 . . . ?
Li11 Li5 Li14 Li8 137(4) 2_676 . . 1_565 ?
Li11 Li5 Li14 Li8 166(6) 2_676 . . 2_667 ?
Li11 Li5 Li14 Li10 -169(3) 2_676 . . . ?
Li11 Li5 Li14 Li13 3(3) 2_676 . . . ?
Li13 Li5 Li6 I1 -81(5) . . . 1_455 ?
Li13 Li5 Li6 S5 -173(5) . . . 2_667 ?
Li13 Li5 Li6 S6 19(6) . . . . ?
Li13 Li5 Li6 S7 82(5) . . . . ?
Li13 Li5 Li6 Si2 63(5) . . . . ?
Li13 Li5 Li6 Li3 -129(5) . . . 2_667 ?
Li13 Li5 Li6 Li8 165(6) . . . 2_667 ?
Li13 Li5 Li6 Li8 134(5) . . . 1_565 ?
Li13 Li5 Li6 Li10 -171(4) . . . . ?
Li13 Li5 Li14 I1 -84(5) . . . 1_455 ?
Li13 Li5 Li14 S5 -174(4) . . . 2_667 ?
Li13 Li5 Li14 S6 24(11) . . . . ?
Li13 Li5 Li14 S7 83(5) . . . . ?
Li13 Li5 Li14 Si2 71(6) . . . . ?
Li13 Li5 Li14 Li8 134(5) . . . 1_565 ?
Li13 Li5 Li14 Li8 163(6) . . . 2_667 ?
Li13 Li5 Li14 Li10 -172(5) . . . . ?
Li14 Li5 Li6 I1 -89(16) . . . 1_455 ?
Li14 Li5 Li6 S5 179(16) . . . 2_667 ?
Li14 Li5 Li6 S6 11(15) . . . . ?
Li14 Li5 Li6 S7 74(16) . . . . ?
Li14 Li5 Li6 Si2 55(15) . . . . ?
Li14 Li5 Li6 Li3 -137(16) . . . 2_667 ?
Li14 Li5 Li6 Li8 157(16) . . . 2_667 ?
Li14 Li5 Li6 Li8 126(16) . . . 1_565 ?
Li14 Li5 Li6 Li10 -179(18) . . . . ?
Li14 Li5 Li6 Li13 -8(15) . . . . ?
Li14 Li5 Li13 I1 76(4) . . . 1_455 ?
Li14 Li5 Li13 S6 179(4) . . . 1_565 ?
Li14 Li5 Li13 S7 -75(4) . . . . ?
Li14 Li5 Li13 Li2 -86(5) . . . . ?
Li14 Li5 Li13 Li6 1(3) . . . . ?
Li14 Li5 Li13 Li7 55(6) . . . 2_666 ?
Li14 Li5 Li13 Li8 -158(8) . . . 2_667 ?
Li14 Li5 Li13 Li8 -102(6) . . . 1_565 ?
Li14 Li5 Li13 Li11 177(3) . . . 2_676 ?

_shelx_res_file                  
;
TITL lssicl_240k_manual_a.res in P-1
    lssicl_240k_manual.res
    created by SHELXL-2018/3 at 19:53:37 on 10-Jan-2025
REM Old TITL LSSICl_240K_Manual in P-1
REM SHELXT solution in P-1: R1 0.060, Rweak 0.005, Alpha 0.016
REM <I/s> 0.000 for 0 systematic absences, Orientation as input
REM Formula found by SHELXT: Li6 Si2 S3 Cl5 I
CELL 0.71073 9.0486 6.0273 11.9663 90.135 90.937 90.498
ZERR 2 0.0005 0.0003 0.0006 0.004 0.004 0.004
LATT 1
SFAC Cl I Li S Si
UNIT 0.24 1.76 14 14 4
EADP I1 Cl1
RIGU 0.0001 0.0001 S6 S7 Li5 Li6 Li13 Li14
RIGU 0.0001 0.0001 S1 S2 Li4 Li7 Li12
EXYZ I1 Cl1
SUMP 5.5 0.001 1 10 1 3 1 6 1 4 1 11 1 7 1 12 1 13 1 14 1 9 1 5 1 8
SUMP 1 0.001 1 14 1 13 1 6 1 7
SUMP 1 0.001 1 9 1 10

L.S. 20
PLAN  20
SIZE 0.04 0.06 0.06
TEMP -32
CONF
CONN 4 Si2
CONN 4 Si1
list 4
MORE -1
fmap 2 53
acta
REM <olex2.extras>
REM <HklSrc "%.\\LSSICl_240K_Manual.hkl">
REM </olex2.extras>

WGHT    0.011000    0.040400
FVAR       0.40618   0.88143   0.94861   0.97042   0.42544   0.24035   0.33075
FVAR       0.52647   0.55173   0.44826   0.54631   0.08263   0.25357   0.17539
PART 1
I1    2    0.989256    0.751606    0.886240    21.00000    0.01796    0.02128 =
         0.01918    0.00068   -0.00256    0.00187
PART 2
CL1   1    0.989256    0.751606    0.886240   -21.00000    0.01796    0.02128 =
         0.01918    0.00068   -0.00256    0.00187
PART 3
S1    4    0.765597    0.234815    0.407493    11.00000    0.01703    0.02395 =
         0.01316   -0.00413    0.00114   -0.00076
S2    4    0.943659    0.223951    0.668453    11.00000    0.01372    0.01727 =
         0.01645   -0.00099   -0.00173    0.00280
S3    4    0.771071    0.706606    0.568714    11.00000    0.02051    0.01192 =
         0.01829    0.00127    0.00258    0.00138
S4    4    0.560360    0.232575    0.635953    11.00000    0.01326    0.01623 =
         0.01352   -0.00224    0.00210   -0.00250
S5    4    0.680529    0.214458    0.915277    11.00000    0.01626    0.01817 =
         0.01878    0.00265   -0.00251    0.00139
S6    4    0.305384    0.246833    0.835471    11.00000    0.01378    0.02235 =
         0.01642    0.00003    0.00240   -0.00194
S7    4    0.536561    0.702573    0.812082    11.00000    0.02098    0.01295 =
         0.01982   -0.00108    0.00249    0.00055
PART 0
SI1   5    0.770259    0.358997    0.571466    11.00000    0.01303    0.01216 =
         0.01187    0.00032    0.00150   -0.00037
SI2   5    0.522960    0.355150    0.805991    11.00000    0.01303    0.01289 =
         0.01235   -0.00007    0.00161   -0.00005
LI1   3    0.758470    0.929244    0.749811    41.00000    0.03360    0.03358 =
         0.02923   -0.00244    0.00255   -0.00970
LI2   3    0.506275    0.773843    0.610959    11.00000    0.01962    0.06426 =
         0.03310   -0.00356   -0.00164    0.00042
LI3   3    0.940653    0.293354    0.871935    31.00000    0.03367    0.04899 =
         0.02345   -0.00853    0.00020   -0.01351
LI4   3    1.001915    0.077668    0.462645    51.00000    0.02379    0.02827 =
         0.02136   -0.00435    0.00141   -0.00026
LI5   3    0.293448    0.833573    0.857326    61.00000    0.03929    0.02763 =
         0.02699   -0.00141   -0.00047   -0.00085
LI6   3    0.290863    0.643584    0.899580    71.00000    0.03197    0.02751 =
         0.02671   -0.00159    0.00094   -0.00006
LI7   3    0.989392    0.365972    0.335438    81.00000    0.02381    0.03410 =
         0.02779    0.00178    0.00169    0.00044
LI8   3    0.571666   -0.115665    0.990644    10.50000    0.06006    0.04086 =
         0.02867    0.00557   -0.00340   -0.02558
LI9   3    1.195842    0.349087    0.640025    91.00000    0.03521    0.05527 =
         0.02702    0.01017   -0.00862   -0.02088
LI10  3    0.291204    0.367160    1.026715   111.00000    0.03917    0.07369 =
         0.03484   -0.00743    0.00811   -0.00449
LI11  3    0.757676    0.803370    0.368286   101.00000    0.03092    0.03192 =
         0.01446   -0.00230   -0.00225    0.00061
LI12  3    1.000000    0.000000    0.500000   121.00000    0.02513    0.02198 =
         0.01463   -0.01086    0.00313    0.00132
LI13  3    0.281461    0.833566    0.811957   131.00000    0.03250    0.02757 =
         0.02676   -0.00153    0.00078   -0.00018
LI14  3    0.290346    0.698985    0.873463   141.00000    0.03189    0.02760 =
         0.02682   -0.00148    0.00061   -0.00037
HKLF 4 1 0 1 0 1 0 0 0 0 1


REM  lssicl_240k_manual_a.res in P-1
REM wR2 = 0.0410, GooF = S = 1.043, Restrained GooF = 1.041 for all data
REM R1 = 0.0230 for 2574 Fo > 4sig(Fo) and 0.0324 for all 3044 data
REM 227 parameters refined using 64 restraints

END

WGHT      0.0110      0.0404

REM Highest difference peak  0.423,  deepest hole -0.423,  1-sigma level  0.104
Q1    1   0.5891  0.7308  0.8767  11.00000  0.05    0.42
Q2    1   0.5415  0.4984  0.6247  11.00000  0.05    0.42
Q3    1   0.7588  0.1540  0.5815  11.00000  0.05    0.41
Q4    1   0.4420  0.7574  0.7387  11.00000  0.05    0.40
Q5    1   0.3243  0.1012  0.8470  11.00000  0.05    0.39
Q6    1   1.0273  0.9200  0.8995  11.00000  0.05    0.39
Q7    1   0.2574  0.2198  0.8787  11.00000  0.05    0.38
Q8    1   0.8520  0.8662  0.8976  11.00000  0.05    0.38
Q9    1   1.0471  0.7439  0.9608  11.00000  0.05    0.38
Q10   1   0.5082  0.5171  0.7910  11.00000  0.05    0.37
Q11   1   1.0217  0.6444  0.8747  11.00000  0.05    0.37
Q12   1   0.4802  0.6381  0.5916  11.00000  0.05    0.37
Q13   1   0.3100  0.4982  0.8559  11.00000  0.05    0.36
Q14   1   0.6785  0.9141  0.5739  11.00000  0.05    0.36
Q15   1   0.6363  0.4578  0.6022  11.00000  0.05    0.36
Q16   1   0.7969  0.2549  0.4783  11.00000  0.05    0.36
Q17   1   0.8455  0.5257  0.6567  11.00000  0.05    0.35
Q18   1   0.1609  0.7641  0.9797  11.00000  0.05    0.35
Q19   1   1.1204  0.8005  0.8970  11.00000  0.05    0.35
Q20   1   0.5959  0.2074  0.9052  11.00000  0.05    0.35
;
_shelx_res_checksum              52739
_olex2_submission_special_instructions 'No special instructions were received'
_oxdiff_exptl_absorpt_empirical_details 
;
Empirical correction (ABSPACK) includes:
- Absorption correction using spherical harmonics
- Frame scaling
;
_oxdiff_exptl_absorpt_empirical_full_max 1.038
_oxdiff_exptl_absorpt_empirical_full_min 0.953
####################################################################### 
# 
# This file contains crystal structure data downloaded from the 
# Cambridge Structural Database (CSD) hosted by the Cambridge 
# Crystallographic Data Centre (CCDC).
# 
# Full information about CCDC data access policies and citation 
# guidelines are available at http://www.ccdc.cam.ac.uk/access/V1 
# 
# Audit and citation data items may have been added by the CCDC. 
# Please retain this information to preserve the provenance of 
# this file and to allow appropriate attribution of the data. 
# 
#######################################################################

data_u0202
_database_code_depnum_ccdc_archive 'CCDC 2429626'
loop_
_audit_author_name
_audit_author_address
'Guopeng Han'
;University of Liverpool
United Kingdom
;
_audit_update_record             
;
2025-03-07 deposited with the CCDC.	2026-06-25 downloaded from the CCDC.
;
_audit_creation_date             2025-01-17
_audit_creation_method           
;
Olex2 1.5
(compiled 2024.02.16 svn.r378c4104 for OlexSys, GUI svn.r6928)
;
_shelx_SHELXL_version_number     2019/3
_chemical_name_common            ?
_chemical_name_systematic        ?
_chemical_formula_moiety         'Cl0.113 I0.887 Li7 S7 Si2'
_chemical_formula_sum            'Cl0.113 I0.887 Li7 S7 Si2'
_chemical_formula_weight         445.56
_chemical_melting_point          ?
_chemical_oxdiff_formula         Li7Si2S7I
_chemical_oxdiff_usercomment     GPH228_500
loop_
_atom_type_symbol
_atom_type_description
_atom_type_scat_dispersion_real
_atom_type_scat_dispersion_imag
_atom_type_scat_source
Cl Cl 0.1484 0.1585 'International Tables Vol C Tables 4.2.6.8 and 6.1.1.4'
I I -0.4742 1.8119 'International Tables Vol C Tables 4.2.6.8 and 6.1.1.4'
Li Li -0.0003 0.0001 'International Tables Vol C Tables 4.2.6.8 and 6.1.1.4'
S S 0.1246 0.1234 'International Tables Vol C Tables 4.2.6.8 and 6.1.1.4'
Si Si 0.0817 0.0704 'International Tables Vol C Tables 4.2.6.8 and 6.1.1.4'

_shelx_space_group_comment       
;
The symmetry employed for this shelxl refinement is uniquely defined
by the following loop, which should always be used as a source of
symmetry information in preference to the above space-group names.
They are only intended as comments.
;
_space_group_crystal_system      triclinic
_space_group_IT_number           2
_space_group_name_H-M_alt        'P -1'
_space_group_name_Hall           '-P 1'
loop_
_space_group_symop_operation_xyz
'x, y, z'
'-x, -y, -z'

_cell_length_a                   9.0428(6)
_cell_length_b                   6.0390(4)
_cell_length_c                   12.0347(6)
_cell_angle_alpha                89.794(4)
_cell_angle_beta                 90.905(5)
_cell_angle_gamma                90.480(5)
_cell_volume                     657.10(7)
_cell_formula_units_Z            2
_cell_measurement_reflns_used    4128
_cell_measurement_temperature    300.00(10)
_cell_measurement_theta_max      30.0580
_cell_measurement_theta_min      1.7090
_shelx_estimated_absorpt_T_max   0.847
_shelx_estimated_absorpt_T_min   0.795
_exptl_absorpt_coefficient_mu    3.433
_exptl_absorpt_correction_T_max  1.00000
_exptl_absorpt_correction_T_min  0.72173
_exptl_absorpt_correction_type   multi-scan
_exptl_absorpt_process_details   
;
CrysAlisPro 1.171.40.84a (Rigaku Oxford Diffraction, 2020)
Empirical absorption correction using spherical harmonics,
implemented in SCALE3 ABSPACK scaling algorithm.
;
_exptl_absorpt_special_details   ?
_exptl_crystal_colour            colourless
_exptl_crystal_colour_primary    colourless
_exptl_crystal_density_diffrn    2.252
_exptl_crystal_density_meas      ?
_exptl_crystal_density_method    ?
_exptl_crystal_description       block
_exptl_crystal_F_000             420
_exptl_crystal_size_max          0.07
_exptl_crystal_size_mid          0.06
_exptl_crystal_size_min          0.05
_exptl_transmission_factor_max   ?
_exptl_transmission_factor_min   ?
_diffrn_reflns_av_R_equivalents  0.0429
_diffrn_reflns_av_unetI/netI     0.0494
_diffrn_reflns_Laue_measured_fraction_full 0.988
_diffrn_reflns_Laue_measured_fraction_max 0.810
_diffrn_reflns_limit_h_max       12
_diffrn_reflns_limit_h_min       -12
_diffrn_reflns_limit_k_max       7
_diffrn_reflns_limit_k_min       -7
_diffrn_reflns_limit_l_max       16
_diffrn_reflns_limit_l_min       -14
_diffrn_reflns_number            8973
_diffrn_reflns_point_group_measured_fraction_full 0.988
_diffrn_reflns_point_group_measured_fraction_max 0.810
_diffrn_reflns_theta_full        25.242
_diffrn_reflns_theta_max         30.185
_diffrn_reflns_theta_min         1.692
_diffrn_ambient_environment      air
_diffrn_ambient_temperature      300.00(10)
_diffrn_detector                 'Hybrid Pixel Array Detector'
_diffrn_detector_area_resol_mean 10.0000
_diffrn_measured_fraction_theta_full 0.988
_diffrn_measured_fraction_theta_max 0.810
_diffrn_measurement_details      
;
List of Runs (angles in degrees, time in seconds):

  # Type    Start    End  Width  t~exp~   \w     \q     \k     \f   Frames
#--------------------------------------------------------------------------
  1  \w    -50.00  77.00   1.00   10.00    --  -11.50  48.00  95.00  127
  2  \w    -47.00  77.00   1.00   10.00    --  -11.50  57.00-150.00  124
  3  \w   -100.00  26.00   1.00   10.00    --  -11.50 -68.00 -90.00  126
  4  \w    -47.00 -12.00   1.00   10.00    --  -11.50  57.00 -60.00   35
  5  \w   -100.00  26.00   1.00   10.00    --  -11.50 -68.00 120.00  126
;
_diffrn_measurement_device       'four-circle diffractometer'
_diffrn_measurement_device_type  'XtaLAB AFC12 (RCD3): Kappa single'
_diffrn_measurement_method       '\w scans'
_diffrn_orient_matrix_type       
'CrysAlisPro convention (1999,Acta A55,543-557)'
_diffrn_orient_matrix_UB_11      -0.0863899000
_diffrn_orient_matrix_UB_12      -0.0251974000
_diffrn_orient_matrix_UB_13      0.0354181000
_diffrn_orient_matrix_UB_21      -0.0295769000
_diffrn_orient_matrix_UB_22      0.0742902000
_diffrn_orient_matrix_UB_23      0.0114998000
_diffrn_orient_matrix_UB_31      -0.0738823000
_diffrn_orient_matrix_UB_32      0.0007611000
_diffrn_orient_matrix_UB_33      -0.0456937000
_diffrn_radiation_monochromator  mirror
_diffrn_radiation_probe          x-ray
_diffrn_radiation_type           'Mo K\a'
_diffrn_radiation_wavelength     0.71073
_diffrn_source                   'Rotating-anode X-ray tube'
_diffrn_source_type              'Rigaku (Mo) X-ray Source'
_diffrn_special_details          ?
_reflns_Friedel_coverage         0.000
_reflns_Friedel_fraction_full    .
_reflns_Friedel_fraction_max     .
_reflns_number_gt                2683
_reflns_number_total             3158
_reflns_odcompleteness_completeness 98.62
_reflns_odcompleteness_iscentric 1
_reflns_odcompleteness_theta     26.32
_reflns_special_details          
;
 Reflections were merged by SHELXL according to the crystal
 class for the calculation of statistics and refinement.
 
 _reflns_Friedel_fraction is defined as the number of unique
 Friedel pairs measured divided by the number that would be
 possible theoretically, ignoring centric projections and
 systematic absences.
;
_reflns_threshold_expression     'I > 2\s(I)'
_computing_cell_refinement       'CrysAlisPro 1.171.40.84a (Rigaku OD, 2020)'
_computing_data_collection       'CrysAlisPro 1.171.40.84a (Rigaku OD, 2020)'
_computing_data_reduction        'CrysAlisPro 1.171.40.84a (Rigaku OD, 2020)'
_computing_molecular_graphics    'Olex2 1.5 (Dolomanov et al., 2009)'
_computing_publication_material  'Olex2 1.5 (Dolomanov et al., 2009)'
_computing_structure_refinement  'SHELXL 2019/3 (Sheldrick, 2015)'
_computing_structure_solution    'SHELXT 2018/2 (Sheldrick, 2018)'
_refine_diff_density_max         0.830
_refine_diff_density_min         -0.515
_refine_diff_density_rms         0.119
_refine_ls_extinction_coef       .
_refine_ls_extinction_method     none
_refine_ls_goodness_of_fit_ref   1.038
_refine_ls_hydrogen_treatment    undef
_refine_ls_matrix_type           full
_refine_ls_number_parameters     248
_refine_ls_number_reflns         3158
_refine_ls_number_restraints     126
_refine_ls_R_factor_all          0.0355
_refine_ls_R_factor_gt           0.0275
_refine_ls_restrained_S_all      1.017
_refine_ls_shift/su_max          0.001
_refine_ls_shift/su_mean         0.000
_refine_ls_structure_factor_coef Fsqd
_refine_ls_weighting_details     
'w=1/[\s^2^(Fo^2^)+(0.0181P)^2^] where P=(Fo^2^+2Fc^2^)/3'
_refine_ls_weighting_scheme      calc
_refine_ls_wR_factor_gt          0.0595
_refine_ls_wR_factor_ref         0.0616
_refine_special_details          ?
_olex2_refinement_description    
;
1. Shared sites
{I1, Cl1}
2. Uiso/Uaniso restraints and constraints
Uanis(I1) = Uanis(Cl1)
3. Rigid body (RIGU) restrains
 Li4, Li7, Li12, Li14, Li5, Li6, Li13, Li16, S2, S3
 with sigma for 1-2 distances of 0.0001 and sigma for 1-3 distances of 0.0001
 Li8, Li10, Li15, S5
 with sigma for 1-2 distances of 0.0001 and sigma for 1-3 distances of 0.0001
4. Others
 1*[Sof(Li11)]+1*[Sof(Li9)]=1 with esd of 0.001
 1*[Sof(Li16)]+1*[Sof(Li5)]+1*[Sof(Li13)]+1*[Sof(Li10)]+1*[Sof(Li3)]+1*
 [Sof(Li15)]+1*[Sof(Li8)]+1*[Sof(Li12)]+1*[Sof(Li1)]+1*[Sof(Li14)]+1*[Sof(Li7)]+
 1*[Sof(Li6)]+1*[Sof(Li4)]=5 with esd of 0.001
 Sof(Cl1)=1-FVAR(1)
 Sof(I1)=FVAR(1)
;
_atom_sites_solution_hydrogens   .
_atom_sites_solution_primary     dual
_atom_sites_solution_secondary   ?
loop_
_atom_site_label
_atom_site_type_symbol
_atom_site_fract_x
_atom_site_fract_y
_atom_site_fract_z
_atom_site_U_iso_or_equiv
_atom_site_adp_type
_atom_site_occupancy
_atom_site_site_symmetry_order
_atom_site_calc_flag
_atom_site_refinement_flags_posn
_atom_site_refinement_flags_adp
_atom_site_refinement_flags_occupancy
_atom_site_disorder_assembly
_atom_site_disorder_group
Si1 Si 0.52269(8) 0.35252(12) 0.80646(6) 0.01745(17) Uani 1 1 d . . . . .
Si2 Si 0.76995(8) 0.35904(12) 0.57160(6) 0.01671(17) Uani 1 1 d . . . . .
Li1 Li 0.7594(7) 0.9311(10) 0.7499(5) 0.040(2) Uani 0.920(19) 1 d . . P A .
Li2 Li 0.5061(6) 0.7728(11) 0.6129(5) 0.0484(17) Uani 1 1 d . . . . .
Li3 Li 0.9417(9) 0.2898(13) 0.8710(5) 0.055(3) Uani 0.943(19) 1 d . . P . .
Li4 Li 0.415(3) 0.142(5) 1.0143(18) 0.037(4) Uani 0.29(2) 1 d . . P . .
Li5 Li 0.285(3) 0.827(4) 0.816(3) 0.049(6) Uani 0.29(2) 1 d . . P A .
Li6 Li 0.290(2) 0.644(4) 0.899(2) 0.042(5) Uani 0.311(19) 1 d . . P . .
Li7 Li 0.2932(17) 0.378(3) 1.0252(11) 0.041(4) Uani 0.415(16) 1 d . . P A .
Li8 Li 0.996(2) -0.082(4) 0.5368(18) 0.045(5) Uani 0.38(2) 1 d . . P . .
Li9 Li 0.7997(17) 0.652(3) 0.3595(10) 0.051(5) Uani 0.54(2) 1 d . . P . .
Li10 Li 0.9904(13) 0.367(2) 0.3339(9) 0.053(4) Uani 0.587(18) 1 d . . P A .
Li11 Li 0.7577(17) 0.796(4) 0.3703(11) 0.045(5) Uani 0.46(2) 1 d . . P A .
Li12 Li 0.455(5) 0.076(8) 1.005(3) 0.050(7) Uani 0.19(2) 1 d . . P A .
Li13 Li 0.299(3) 0.832(6) 0.873(3) 0.042(6) Uani 0.24(2) 1 d . . P A .
Li14 Li 0.315(5) 0.218(8) 1.028(3) 0.041(6) Uani 0.148(14) 1 d . . P A .
Li15 Li 1.000000 0.000000 0.500000 0.047(12) Uani 0.26(4) 2 d S . P A .
Li16 Li 0.287(4) 0.712(11) 0.854(5) 0.033(6) Uani 0.15(2) 1 d . . P A .
I1 I 0.98983(2) 0.75142(3) 0.88611(2) 0.02632(8) Uani 0.8873(17) 1 d . . P A 1
Cl1 Cl 0.98983(2) 0.75142(3) 0.88611(2) 0.02632(8) Uani 0.1127(17) 1 d . . P A
2
S1 S 0.68019(8) 0.21170(12) 0.91514(6) 0.02387(17) Uani 1 1 d . . . A 3
S2 S 0.30494(8) 0.24469(12) 0.83563(6) 0.02432(17) Uani 1 1 d . . . A 3
S3 S 0.53688(8) 0.69941(11) 0.81215(6) 0.02462(18) Uani 1 1 d . . . A 3
S4 S 0.56009(8) 0.23262(11) 0.63680(5) 0.01909(16) Uani 1 1 d . . . B 3
S5 S 0.94371(8) 0.22371(11) 0.66759(5) 0.02117(16) Uani 1 1 d . . . A 3
S6 S 0.76527(8) 0.23619(12) 0.40833(6) 0.02386(17) Uani 1 1 d . . . A 3
S7 S 0.77024(8) 0.70581(11) 0.56869(6) 0.02293(17) Uani 1 1 d . . . A 3

loop_
_atom_site_aniso_label
_atom_site_aniso_U_11
_atom_site_aniso_U_22
_atom_site_aniso_U_33
_atom_site_aniso_U_23
_atom_site_aniso_U_13
_atom_site_aniso_U_12
Si1 0.0205(4) 0.0128(4) 0.0191(4) 0.0007(3) 0.0019(3) 0.0004(3)
Si2 0.0204(4) 0.0121(4) 0.0176(4) 0.0013(3) 0.0013(3) -0.0001(3)
Li1 0.045(4) 0.031(4) 0.043(4) 0.002(3) 0.003(3) -0.008(3)
Li2 0.023(3) 0.080(5) 0.041(4) 0.009(3) -0.003(3) 0.000(3)
Li3 0.062(5) 0.065(5) 0.039(4) -0.010(3) 0.003(3) -0.021(4)
Li4 0.046(8) 0.041(7) 0.025(9) -0.001(5) -0.003(5) 0.000(5)
Li5 0.055(15) 0.042(6) 0.049(8) 0.002(5) 0.001(7) -0.001(6)
Li6 0.040(11) 0.040(6) 0.046(8) 0.000(5) 0.010(6) 0.005(5)
Li7 0.049(8) 0.035(6) 0.040(7) -0.005(4) 0.000(5) -0.004(5)
Li8 0.050(12) 0.039(9) 0.045(8) -0.020(6) 0.010(8) -0.006(8)
Li9 0.052(8) 0.065(12) 0.037(7) -0.001(6) 0.012(6) -0.018(8)
Li10 0.049(7) 0.066(8) 0.045(7) -0.005(5) 0.009(5) -0.003(6)
Li11 0.045(9) 0.068(13) 0.022(7) -0.011(7) -0.005(6) 0.008(8)
Li12 0.054(10) 0.040(9) 0.056(15) 0.008(7) 0.016(9) 0.001(8)
Li13 0.036(14) 0.041(6) 0.048(8) 0.002(5) 0.004(7) 0.004(4)
Li14 0.044(9) 0.035(6) 0.044(13) -0.005(5) -0.001(6) -0.005(5)
Li15 0.05(3) 0.041(11) 0.046(13) -0.018(10) 0.009(12) -0.007(12)
Li16 0.013(15) 0.041(6) 0.047(8) 0.001(5) 0.011(6) 0.005(4)
I1 0.02668(13) 0.02445(14) 0.02775(13) 0.00148(8) -0.00273(9) 0.00205(9)
Cl1 0.02668(13) 0.02445(14) 0.02775(13) 0.00148(8) -0.00273(9) 0.00205(9)
S1 0.0262(4) 0.0216(4) 0.0236(4) 0.0030(3) -0.0031(3) 0.0021(3)
S2 0.0210(4) 0.0278(4) 0.0243(4) 0.0002(3) 0.0027(3) -0.0027(3)
S3 0.0314(4) 0.0137(4) 0.0289(4) -0.0008(3) 0.0030(3) 0.0005(3)
S4 0.0200(3) 0.0175(4) 0.0198(3) -0.0016(2) 0.0021(3) -0.0028(3)
S5 0.0214(4) 0.0190(4) 0.0231(4) 0.0007(3) -0.0017(3) 0.0028(3)
S6 0.0257(4) 0.0268(4) 0.0191(4) -0.0037(3) 0.0027(3) -0.0019(3)
S7 0.0287(4) 0.0125(4) 0.0276(4) 0.0028(3) 0.0030(3) 0.0008(3)

_geom_special_details            
;
 All esds (except the esd in the dihedral angle between two l.s. planes)
 are estimated using the full covariance matrix.  The cell esds are taken
 into account individually in the estimation of esds in distances, angles
 and torsion angles; correlations between esds in cell parameters are only
 used when they are defined by crystal symmetry.  An approximate (isotropic)
 treatment of cell esds is used for estimating esds involving l.s. planes.
;
loop_
_geom_bond_atom_site_label_1
_geom_bond_atom_site_label_2
_geom_bond_distance
_geom_bond_site_symmetry_2
_geom_bond_publ_flag
Si1 S1 2.1014(10) . ?
Si1 S2 2.1032(10) . ?
Si1 S3 2.0990(10) . ?
Si1 S4 2.2009(10) . ?
Si2 S4 2.1951(10) . ?
Si2 S5 2.1044(10) . ?
Si2 S6 2.1024(10) . ?
Si2 S7 2.0943(10) . ?
Li1 Li2 2.955(8) . ?
Li1 Li3 3.070(9) 1_565 ?
Li1 Li4 3.29(3) 2_667 ?
Li1 Li10 3.089(14) 2_766 ?
Li1 Li14 2.90(4) 2_667 ?
Li1 I1 2.851(6) . ?
Li1 Cl1 2.851(6) . ?
Li1 S1 2.726(6) 1_565 ?
Li1 S3 2.561(6) . ?
Li1 S4 2.894(6) 1_565 ?
Li1 S5 2.622(6) 1_565 ?
Li1 S7 2.578(6) . ?
Li2 Li5 3.21(3) . ?
Li2 S3 2.449(5) . ?
Li2 S4 2.830(7) 1_565 ?
Li2 S6 2.464(5) 2_666 ?
Li2 S7 2.492(5) . ?
Li3 Li6 3.52(2) 2_667 ?
Li3 Li7 3.206(17) 2_667 ?
Li3 Li10 3.276(14) 2_766 ?
Li3 I1 2.824(7) . ?
Li3 I1 3.288(8) 1_545 ?
Li3 I1 2.989(7) 2_767 ?
Li3 Cl1 2.824(7) . ?
Li3 S1 2.473(8) . ?
Li3 S5 2.482(6) . ?
Li4 Li4 2.35(7) 2_657 ?
Li4 Li7 1.81(4) . ?
Li4 Li12 0.55(4) . ?
Li4 Li12 1.79(8) 2_657 ?
Li4 Li13 2.91(4) 2_667 ?
Li4 Li13 2.73(5) 1_545 ?
Li4 Li14 1.03(5) . ?
Li4 S1 2.45(3) 2_657 ?
Li4 S1 2.73(3) . ?
Li4 S2 2.44(2) . ?
Li4 S3 2.33(2) 2_667 ?
Li5 Li6 1.48(4) . ?
Li5 Li11 3.21(4) 2_676 ?
Li5 Li12 3.21(6) 2_667 ?
Li5 Li12 3.11(5) 1_565 ?
Li5 Li13 0.69(3) . ?
Li5 Li16 0.83(6) . ?
Li5 I1 2.84(3) 1_455 ?
Li5 S2 2.54(3) 1_565 ?
Li5 S3 2.42(3) . ?
Li5 S6 2.76(3) 2_666 ?
Li6 Li7 2.21(3) . ?
Li6 Li12 3.06(5) 2_667 ?
Li6 Li13 1.18(4) . ?
Li6 Li14 3.01(5) . ?
Li6 Li16 0.68(5) . ?
Li6 I1 2.79(2) 1_455 ?
Li6 S1 2.41(2) 2_667 ?
Li6 S2 2.54(2) . ?
Li6 S3 2.50(2) . ?
Li7 Li12 2.36(5) . ?
Li7 Li13 3.29(4) . ?
Li7 Li14 0.99(4) . ?
Li7 Li16 2.88(7) . ?
Li7 I1 2.889(15) 2_667 ?
Li7 S1 2.592(15) 2_667 ?
Li7 S2 2.426(14) . ?
Li7 S3 2.513(14) 2_667 ?
Li8 Li8 1.33(5) 2_756 ?
Li8 Li9 3.18(2) 1_545 ?
Li8 Li10 2.32(3) 2_756 ?
Li8 Li11 3.01(2) 1_545 ?
Li8 Li11 3.01(2) 2_766 ?
Li8 Li15 0.66(3) . ?
Li8 S5 2.674(17) 2_756 ?
Li8 S5 2.483(16) . ?
Li8 S6 2.44(2) 2_756 ?
Li8 S7 2.44(2) 1_545 ?
Li9 Li10 2.47(3) . ?
Li9 Li11 0.960(18) . ?
Li9 Li15 3.228(14) 1_565 ?
Li9 Li16 3.47(6) 2_666 ?
Li9 S2 2.594(13) 2_666 ?
Li9 S5 2.459(13) 2_766 ?
Li9 S6 2.595(19) . ?
Li9 S7 2.558(13) . ?
Li10 Li11 3.38(3) . ?
Li10 Li15 2.982(12) . ?
Li10 I1 2.755(11) 2_766 ?
Li10 S5 2.535(12) 2_766 ?
Li10 S6 2.366(11) . ?
Li10 S7 2.487(12) 2_766 ?
Li11 Li15 2.936(15) 1_565 ?
Li11 S2 2.545(13) 2_666 ?
Li11 S4 2.877(15) 2_666 ?
Li11 S5 2.749(16) 2_766 ?
Li11 S6 2.70(2) 1_565 ?
Li11 S7 2.448(13) . ?
Li12 Li12 1.24(10) 2_657 ?
Li12 Li13 2.70(6) 2_667 ?
Li12 Li13 2.57(6) 1_545 ?
Li12 Li14 2.78(7) 2_657 ?
Li12 Li14 1.56(6) . ?
Li12 S1 2.33(4) 2_657 ?
Li12 S1 2.46(4) . ?
Li12 S2 2.64(4) . ?
Li12 S3 2.59(5) 2_667 ?
Li13 Li14 2.99(6) 1_565 ?
Li13 Li16 0.76(5) . ?
Li13 I1 2.84(3) 1_455 ?
Li13 S1 2.57(4) 2_667 ?
Li13 S2 2.53(3) 1_565 ?
Li13 S3 2.43(3) . ?
Li14 I1 2.96(5) 2_667 ?
Li14 S1 2.68(5) 2_657 ?
Li14 S2 2.32(4) . ?
Li14 S3 2.38(4) 2_667 ?
Li15 S5 2.4931(7) 2_756 ?
Li15 S5 2.4931(7) . ?
Li15 S6 2.7789(8) . ?
Li15 S6 2.7789(8) 2_756 ?
Li15 S7 2.8528(7) 2_766 ?
Li15 S7 2.8528(7) 1_545 ?
Li16 I1 2.74(3) 1_455 ?
Li16 S1 2.82(6) 2_667 ?
Li16 S2 2.84(7) . ?
Li16 S3 2.32(4) . ?

loop_
_geom_angle_atom_site_label_1
_geom_angle_atom_site_label_2
_geom_angle_atom_site_label_3
_geom_angle
_geom_angle_site_symmetry_1
_geom_angle_site_symmetry_3
_geom_angle_publ_flag
S1 Si1 S2 113.59(4) . . ?
S1 Si1 S4 109.19(4) . . ?
S2 Si1 S4 102.26(4) . . ?
S3 Si1 S1 110.27(4) . . ?
S3 Si1 S2 110.60(4) . . ?
S3 Si1 S4 110.67(4) . . ?
S5 Si2 S4 108.23(4) . . ?
S6 Si2 S4 102.03(4) . . ?
S6 Si2 S5 112.15(4) . . ?
S7 Si2 S4 110.27(4) . . ?
S7 Si2 S5 113.62(4) . . ?
S7 Si2 S6 109.90(4) . . ?
Li2 Li1 Li3 153.5(3) . 1_565 ?
Li2 Li1 Li4 93.6(5) . 2_667 ?
Li2 Li1 Li10 101.2(3) . 2_766 ?
Li3 Li1 Li4 86.6(5) 1_565 2_667 ?
Li3 Li1 Li10 100.4(3) 1_565 2_766 ?
Li10 Li1 Li4 124.7(7) 2_766 2_667 ?
Li14 Li1 Li2 103.2(8) 2_667 . ?
Li14 Li1 Li3 84.6(8) 2_667 1_565 ?
Li14 Li1 Li4 17.8(9) 2_667 2_667 ?
Li14 Li1 Li10 107.6(10) 2_667 2_766 ?
I1 Li1 Li2 138.7(3) . . ?
I1 Li1 Li3 67.4(2) . 1_565 ?
I1 Li1 Li4 79.1(6) . 2_667 ?
I1 Li1 Li10 55.1(2) . 2_766 ?
I1 Li1 Li14 62.0(9) . 2_667 ?
I1 Li1 S4 163.3(2) . 1_565 ?
Cl1 Li1 Li2 138.7(3) . . ?
S1 Li1 Li2 113.4(2) 1_565 . ?
S3 Li1 Li2 52.13(16) . . ?
S3 Li1 S7 90.13(19) . . ?
S4 Li1 Li2 57.87(17) 1_565 . ?
S5 Li1 Li2 119.6(2) 1_565 . ?
S7 Li1 Li2 53.00(16) . . ?
Li1 Li2 Li5 91.5(6) . . ?
S3 Li2 Li1 55.64(16) . . ?
S3 Li2 Li5 48.3(5) . . ?
S3 Li2 S7 94.82(18) . . ?
S4 Li2 Li1 59.99(17) 1_565 . ?
S4 Li2 Li5 85.6(5) 1_565 . ?
S6 Li2 Li1 145.5(3) 2_666 . ?
S6 Li2 Li5 56.5(5) 2_666 . ?
S6 Li2 S7 158.8(3) 2_666 . ?
S7 Li2 Li1 55.71(16) . . ?
S7 Li2 Li5 142.6(6) . . ?
Li1 Li3 Li6 97.9(4) 1_545 2_667 ?
Li1 Li3 Li7 106.0(4) 1_545 2_667 ?
Li1 Li3 Li10 100.9(3) 1_545 2_766 ?
Li1 Li3 I1 53.15(16) 1_545 1_545 ?
Li7 Li3 Li6 38.0(5) 2_667 2_667 ?
Li7 Li3 Li10 91.7(4) 2_667 2_766 ?
Li7 Li3 I1 133.9(3) 2_667 1_545 ?
Li10 Li3 Li6 129.5(6) 2_766 2_667 ?
Li10 Li3 I1 129.5(3) 2_766 1_545 ?
I1 Li3 Li1 143.6(3) . 1_545 ?
I1 Li3 Li1 120.6(3) 2_767 1_545 ?
I1 Li3 Li6 99.0(5) 1_545 2_667 ?
I1 Li3 Li6 85.6(4) . 2_667 ?
I1 Li3 Li6 50.0(4) 2_767 2_667 ?
I1 Li3 Li7 78.4(3) 2_767 2_667 ?
I1 Li3 Li7 56.8(3) . 2_667 ?
I1 Li3 Li10 53.1(2) . 2_766 ?
I1 Li3 Li10 138.5(3) 2_767 2_766 ?
I1 Li3 I1 89.30(18) . 2_767 ?
I1 Li3 I1 162.2(3) . 1_545 ?
I1 Li3 I1 80.79(19) 2_767 1_545 ?
S1 Li3 S5 101.8(3) . . ?
Li4 Li4 Si1 87.8(14) 2_657 . ?
Li4 Li4 Li13 61.4(13) 2_657 2_667 ?
Li4 Li4 Li13 69.5(13) 2_657 1_545 ?
Li4 Li4 S1 57.2(12) 2_657 . ?
Li4 Li4 S1 69.3(12) 2_657 2_657 ?
Li4 Li4 S2 108.5(15) 2_657 . ?
Li7 Li4 Si1 86.3(10) . . ?
Li7 Li4 Li4 174(2) . 2_657 ?
Li7 Li4 Li13 117.7(14) . 2_667 ?
Li7 Li4 Li13 111.1(14) . 1_545 ?
Li7 Li4 S1 117.1(12) . . ?
Li7 Li4 S1 116.4(15) . 2_657 ?
Li7 Li4 S2 67.8(10) . . ?
Li7 Li4 S3 73.4(11) . 2_667 ?
Li12 Li4 Si1 85(6) . . ?
Li12 Li4 Si1 88.7(13) 2_657 . ?
Li12 Li4 Li4 3(5) . 2_657 ?
Li12 Li4 Li4 0.9(15) 2_657 2_657 ?
Li12 Li4 Li7 174.7(15) 2_657 . ?
Li12 Li4 Li7 171(6) . . ?
Li12 Li4 Li12 4(6) . 2_657 ?
Li12 Li4 Li13 61.0(16) 2_657 2_667 ?
Li12 Li4 Li13 68(6) . 1_545 ?
Li12 Li4 Li13 63(6) . 2_667 ?
Li12 Li4 Li13 70.0(16) 2_657 1_545 ?
Li12 Li4 Li14 160(8) . . ?
Li12 Li4 S1 68.7(13) 2_657 2_657 ?
Li12 Li4 S1 55(6) . . ?
Li12 Li4 S1 57.7(13) 2_657 . ?
Li12 Li4 S1 71(6) . 2_657 ?
Li12 Li4 S2 109.4(15) 2_657 . ?
Li12 Li4 S2 106(6) . . ?
Li12 Li4 S3 111(6) . 2_667 ?
Li12 Li4 S3 108.0(14) 2_657 2_667 ?
Li13 Li4 Si1 94.0(10) 2_667 . ?
Li13 Li4 Si1 83.8(9) 1_545 . ?
Li13 Li4 Li13 130.9(15) 1_545 2_667 ?
Li13 Li4 S1 99.2(11) 1_545 . ?
Li14 Li4 Si1 104(3) . . ?
Li14 Li4 Li4 159(4) . 2_657 ?
Li14 Li4 Li7 26(3) . . ?
Li14 Li4 Li12 159(3) . 2_657 ?
Li14 Li4 Li13 95(3) . 1_545 ?
Li14 Li4 Li13 133(3) . 2_667 ?
Li14 Li4 S1 142(3) . . ?
Li14 Li4 S1 91(3) . 2_657 ?
Li14 Li4 S2 71(3) . . ?
Li14 Li4 S3 80(3) . 2_667 ?
S1 Li4 Si1 141.1(11) 2_657 . ?
S1 Li4 Si1 43.0(4) . . ?
S1 Li4 S1 126.4(14) 2_657 . ?
S2 Li4 Si1 44.3(4) . . ?
S2 Li4 S1 85.7(7) . . ?
S3 Li4 Si1 121.3(10) 2_667 . ?
S3 Li4 S1 100.3(9) 2_667 . ?
S3 Li4 S2 138.9(15) 2_667 . ?
Li2 Li5 Li4 113.6(10) . 1_565 ?
Li2 Li5 Li11 67.2(7) . 2_676 ?
Li2 Li5 Li12 94.0(11) . 2_667 ?
Li6 Li5 Li2 114.7(16) . . ?
Li6 Li5 Li4 86.3(16) . 1_565 ?
Li6 Li5 Li11 174.4(19) . 2_676 ?
Li6 Li5 Li12 70.7(16) . 2_667 ?
Li6 Li5 Li12 81.9(17) . 1_565 ?
Li6 Li5 I1 73.0(13) . 1_455 ?
Li6 Li5 S2 132(2) . 1_565 ?
Li6 Li5 S3 75.7(14) . . ?
Li6 Li5 S6 123.8(18) . 2_666 ?
Li11 Li5 Li4 97.8(9) 2_676 1_565 ?
Li12 Li5 Li2 107.6(11) 1_565 . ?
Li12 Li5 Li4 32.2(14) 2_667 1_565 ?
Li12 Li5 Li4 9.6(8) 1_565 1_565 ?
Li12 Li5 Li11 114.7(11) 2_667 2_676 ?
Li12 Li5 Li11 102.8(12) 1_565 2_676 ?
Li12 Li5 Li12 22.6(18) 1_565 2_667 ?
Li13 Li5 Li2 130(4) . . ?
Li13 Li5 Li4 36(4) . 1_565 ?
Li13 Li5 Li6 51(4) . . ?
Li13 Li5 Li11 132(4) . 2_676 ?
Li13 Li5 Li12 35(4) . 1_565 ?
Li13 Li5 Li12 38(4) . 2_667 ?
Li13 Li5 Li16 60(4) . . ?
Li13 Li5 I1 83(4) . 1_455 ?
Li13 Li5 S2 81(4) . 1_565 ?
Li13 Li5 S3 83(4) . . ?
Li13 Li5 S6 175(4) . 2_666 ?
Li16 Li5 Li2 108(4) . . ?
Li16 Li5 Li4 94(5) . 1_565 ?
Li16 Li5 Li6 9(4) . . ?
Li16 Li5 Li11 168(5) . 2_676 ?
Li16 Li5 Li12 89(5) . 1_565 ?
Li16 Li5 Li12 76(4) . 2_667 ?
Li16 Li5 I1 74(3) . 1_455 ?
Li16 Li5 S2 141(5) . 1_565 ?
Li16 Li5 S3 74(3) . . ?
Li16 Li5 S6 115(5) . 2_666 ?
I1 Li5 Li2 144.1(11) 1_455 . ?
I1 Li5 Li4 101.7(10) 1_455 1_565 ?
I1 Li5 Li11 102.2(9) 1_455 2_676 ?
I1 Li5 Li12 108.3(13) 1_455 1_565 ?
I1 Li5 Li12 120.7(13) 1_455 2_667 ?
S2 Li5 Li2 97.7(9) 1_565 . ?
S3 Li5 Li2 49.2(5) . . ?
S6 Li5 Li2 48.0(5) 2_666 . ?
Si1 Li6 Li4 76.3(8) . 2_667 ?
Si1 Li6 Li12 86.2(11) . 2_667 ?
Si1 Li6 Li14 68.6(10) . . ?
Li5 Li6 Si1 101.9(15) . . ?
Li5 Li6 Li4 86.5(15) . 2_667 ?
Li5 Li6 Li7 178.4(18) . . ?
Li5 Li6 Li12 82.1(17) . 2_667 ?
Li5 Li6 Li14 168.6(19) . . ?
Li5 Li6 I1 76.4(14) . 1_455 ?
Li5 Li6 S1 110.7(16) . 2_667 ?
Li5 Li6 S2 120.3(18) . . ?
Li5 Li6 S3 69.2(14) . . ?
Li7 Li6 Si1 79.7(8) . . ?
Li7 Li6 Li4 93.6(10) . 2_667 ?
Li7 Li6 Li12 97.8(12) . 2_667 ?
Li7 Li6 Li14 12.8(9) . . ?
Li7 Li6 I1 102.5(9) . 1_455 ?
Li7 Li6 S1 68.1(9) . 2_667 ?
Li7 Li6 S2 61.0(7) . . ?
Li7 Li6 S3 112.0(10) . . ?
Li12 Li6 Li4 10.2(8) 2_667 2_667 ?
Li13 Li6 Si1 115(2) . . ?
Li13 Li6 Li4 69(2) . 2_667 ?
Li13 Li6 Li5 27.2(17) . . ?
Li13 Li6 Li7 152(3) . . ?
Li13 Li6 Li12 61(2) . 2_667 ?
Li13 Li6 Li14 162(3) . . ?
Li13 Li6 I1 80.0(17) . 1_455 ?
Li13 Li6 S1 84(2) . 2_667 ?
Li13 Li6 S2 146(3) . . ?
Li13 Li6 S3 72.7(18) . . ?
Li14 Li6 Li4 96.8(11) . 2_667 ?
Li14 Li6 Li12 102.8(13) . 2_667 ?
Li16 Li6 Si1 94(5) . . ?
Li16 Li6 Li4 92(5) . 2_667 ?
Li16 Li6 Li5 11(5) . . ?
Li16 Li6 Li7 171(6) . . ?
Li16 Li6 Li12 89(5) . 2_667 ?
Li16 Li6 Li13 38(5) . . ?
Li16 Li6 Li14 158(6) . . ?
Li16 Li6 I1 78(4) . 1_455 ?
Li16 Li6 S1 121(6) . 2_667 ?
Li16 Li6 S2 110(6) . . ?
Li16 Li6 S3 67(4) . . ?
I1 Li6 Si1 144.2(9) 1_455 . ?
I1 Li6 Li4 138.2(10) 1_455 2_667 ?
I1 Li6 Li12 128.0(12) 1_455 2_667 ?
I1 Li6 Li14 107.4(12) 1_455 . ?
S1 Li6 Si1 119.5(9) 2_667 . ?
S1 Li6 Li14 80.0(11) 2_667 . ?
S1 Li6 S2 128.2(12) 2_667 . ?
S1 Li6 S3 104.7(8) 2_667 . ?
S2 Li6 Si1 43.8(3) . . ?
S2 Li6 Li14 48.6(9) . . ?
S3 Li6 Si1 43.8(3) . . ?
S3 Li6 Li14 105.1(11) . . ?
S3 Li6 S2 86.5(6) . . ?
Si1 Li7 Li3 76.3(4) 2_667 2_667 ?
Si1 Li7 Li13 85.1(8) 2_667 . ?
Li3 Li7 Li13 72.9(7) 2_667 . ?
Li4 Li7 Si1 98.2(9) . 2_667 ?
Li4 Li7 Li3 159.3(10) . 2_667 ?
Li4 Li7 Li6 121.8(12) . . ?
Li4 Li7 Li12 2.0(15) . . ?
Li4 Li7 Li13 127.0(12) . . ?
Li4 Li7 Li16 120.4(13) . . ?
Li4 Li7 I1 111.2(11) . 2_667 ?
Li4 Li7 S1 136.3(11) . 2_667 ?
Li4 Li7 S2 68.4(8) . . ?
Li4 Li7 S3 62.9(8) . 2_667 ?
Li6 Li7 Si1 94.1(8) . 2_667 ?
Li6 Li7 Li3 78.7(7) . 2_667 ?
Li6 Li7 Li12 119.8(13) . . ?
Li6 Li7 Li13 9.8(9) . . ?
Li6 Li7 Li16 2.2(15) . . ?
Li6 Li7 I1 116.1(8) . 2_667 ?
Li6 Li7 S1 59.7(7) . 2_667 ?
Li6 Li7 S2 66.2(7) . . ?
Li6 Li7 S3 132.4(9) . 2_667 ?
Li12 Li7 Si1 98.5(12) . 2_667 ?
Li12 Li7 Li3 161.3(11) . 2_667 ?
Li12 Li7 Li13 125.0(12) . . ?
Li12 Li7 Li16 118.4(14) . . ?
Li12 Li7 I1 112.9(12) . 2_667 ?
Li12 Li7 S1 135.8(13) . 2_667 ?
Li12 Li7 S2 66.9(11) . . ?
Li12 Li7 S3 64.0(11) . 2_667 ?
Li14 Li7 Si1 113(2) . 2_667 ?
Li14 Li7 Li3 138(3) . 2_667 ?
Li14 Li7 Li4 27(3) . . ?
Li14 Li7 Li6 137(3) . . ?
Li14 Li7 Li12 28(3) . . ?
Li14 Li7 Li13 146(3) . . ?
Li14 Li7 Li16 135(3) . . ?
Li14 Li7 I1 85(3) . 2_667 ?
Li14 Li7 S1 156(3) . 2_667 ?
Li14 Li7 S2 72(2) . . ?
Li14 Li7 S3 71(2) . 2_667 ?
Li16 Li7 Si1 96.1(12) . 2_667 ?
Li16 Li7 Li3 80.2(10) . 2_667 ?
Li16 Li7 Li13 11.9(11) . . ?
Li16 Li7 I1 116.1(9) . 2_667 ?
I1 Li7 Si1 111.7(4) 2_667 2_667 ?
I1 Li7 Li3 54.9(3) 2_667 2_667 ?
I1 Li7 Li13 116.3(7) 2_667 . ?
S1 Li7 Li13 50.0(7) 2_667 . ?
S1 Li7 Li16 61.9(12) 2_667 . ?
S2 Li7 Li13 75.7(8) . . ?
S2 Li7 Li16 64.1(12) . . ?
S3 Li7 Li13 125.1(8) 2_667 . ?
S3 Li7 Li16 133.8(11) 2_667 . ?
Si2 Li8 Li1 143.5(9) 2_756 1_545 ?
Si2 Li8 Li9 79.4(5) 2_756 1_545 ?
Li8 Li8 Si2 94.7(15) 2_756 2_756 ?
Li8 Li8 Li1 121.9(16) 2_756 1_545 ?
Li8 Li8 Li9 87.8(16) 2_756 1_545 ?
Li8 Li8 Li10 174(2) 2_756 2_756 ?
Li8 Li8 Li11 77.4(16) 2_756 1_545 ?
Li8 Li8 Li11 77.1(16) 2_756 2_766 ?
Li8 Li8 S5 67.2(13) 2_756 2_756 ?
Li8 Li8 S5 83.2(14) 2_756 . ?
Li8 Li8 S6 114.2(19) 2_756 2_756 ?
Li8 Li8 S7 123(2) 2_756 1_545 ?
Li9 Li8 Li1 99.9(6) 1_545 1_545 ?
Li10 Li8 Si2 81.0(7) 2_756 2_756 ?
Li10 Li8 Li1 62.7(6) 2_756 1_545 ?
Li10 Li8 Li9 95.7(8) 2_756 1_545 ?
Li10 Li8 Li11 98.1(8) 2_756 2_766 ?
Li10 Li8 Li11 107.3(9) 2_756 1_545 ?
Li10 Li8 S5 97.9(8) 2_756 . ?
Li10 Li8 S5 111.5(8) 2_756 2_756 ?
Li10 Li8 S6 59.5(6) 2_756 2_756 ?
Li10 Li8 S7 63.0(7) 2_756 1_545 ?
Li11 Li8 Si2 87.7(6) 2_766 2_756 ?
Li11 Li8 Si2 94.3(6) 1_545 2_756 ?
Li11 Li8 Li1 100.1(5) 2_766 1_545 ?
Li11 Li8 Li1 93.3(6) 1_545 1_545 ?
Li11 Li8 Li9 17.5(3) 1_545 1_545 ?
Li11 Li8 Li9 159.3(9) 2_766 1_545 ?
Li11 Li8 Li11 154.5(10) 1_545 2_766 ?
Li15 Li8 Si2 94.7(15) . 2_756 ?
Li15 Li8 Li1 121.9(16) . 1_545 ?
Li15 Li8 Li8 0.002(6) . 2_756 ?
Li15 Li8 Li9 87.8(16) . 1_545 ?
Li15 Li8 Li10 174(2) . 2_756 ?
Li15 Li8 Li11 77.4(16) . 1_545 ?
Li15 Li8 Li11 77.1(16) . 2_766 ?
Li15 Li8 S5 67.2(13) . 2_756 ?
Li15 Li8 S5 83.2(14) . . ?
Li15 Li8 S6 114.2(19) . 2_756 ?
Li15 Li8 S7 123(2) . 1_545 ?
S6 Li8 S5 107.2(7) 2_756 . ?
S7 Li8 S5 96.9(6) 1_545 . ?
Si2 Li9 Li8 77.8(5) . 1_565 ?
Si2 Li9 Li8 100.5(5) . 2_766 ?
Si2 Li9 Li15 89.5(3) . 1_565 ?
Si2 Li9 Li16 103.2(13) . 2_666 ?
Li8 Li9 Li8 23.0(9) 1_565 2_766 ?
Li8 Li9 Li15 11.9(5) 1_565 1_565 ?
Li8 Li9 Li16 159.0(10) 1_565 2_666 ?
Li8 Li9 Li16 150.4(11) 2_766 2_666 ?
Li10 Li9 Si2 77.0(6) . . ?
Li10 Li9 Li8 93.1(6) . 1_565 ?
Li10 Li9 Li8 101.7(6) . 2_766 ?
Li10 Li9 Li15 97.7(5) . 1_565 ?
Li10 Li9 Li16 67.2(9) . 2_666 ?
Li10 Li9 S2 107.5(6) . 2_666 ?
Li10 Li9 S6 55.7(5) . . ?
Li10 Li9 S7 107.4(7) . . ?
Li11 Li9 Si2 111.3(13) . . ?
Li11 Li9 Li8 70.8(12) . 1_565 ?
Li11 Li9 Li8 58.3(12) . 2_766 ?
Li11 Li9 Li10 158.9(15) . . ?
Li11 Li9 Li15 63.9(12) . 1_565 ?
Li11 Li9 Li16 126.2(16) . 2_666 ?
Li11 Li9 S2 76.4(12) . 2_666 ?
Li11 Li9 S5 97.1(14) . 2_766 ?
Li11 Li9 S6 142.9(15) . . ?
Li11 Li9 S7 72.6(12) . . ?
Li15 Li9 Li8 11.1(4) 1_565 2_766 ?
Li15 Li9 Li16 156.8(9) 1_565 2_666 ?
S2 Li9 Si2 147.4(5) 2_666 . ?
S2 Li9 S6 113.2(6) 2_666 . ?
S5 Li9 Si2 111.7(5) 2_766 . ?
S5 Li9 Li10 61.9(5) 2_766 . ?
S5 Li9 S6 115.7(8) 2_766 . ?
S5 Li9 S7 101.8(4) 2_766 . ?
S6 Li9 Si2 42.0(2) . . ?
S7 Li9 Si2 41.91(19) . . ?
S7 Li9 S6 83.6(4) . . ?
Si2 Li10 Li1 85.2(3) 2_766 2_766 ?
Si2 Li10 Li3 78.2(3) 2_766 2_766 ?
Si2 Li10 Li5 164.9(7) 2_766 2_666 ?
Si2 Li10 Li11 88.7(4) 2_766 . ?
Si2 Li10 Li15 98.1(3) 2_766 . ?
Li1 Li10 Li3 88.7(3) 2_766 2_766 ?
Li1 Li10 Li5 99.5(6) 2_766 2_666 ?
Li1 Li10 Li11 163.3(5) 2_766 . ?
Li3 Li10 Li11 74.8(4) 2_766 . ?
Li5 Li10 Li3 87.5(6) 2_666 2_766 ?
Li5 Li10 Li11 82.8(6) 2_666 . ?
Li8 Li10 Si2 97.1(6) 2_756 2_766 ?
Li8 Li10 Li1 75.5(6) 2_756 2_766 ?
Li8 Li10 Li3 163.9(7) 2_756 2_766 ?
Li8 Li10 Li5 98.1(8) 2_756 2_666 ?
Li8 Li10 Li9 117.9(7) 2_756 . ?
Li8 Li10 Li11 120.7(6) 2_756 . ?
Li8 Li10 Li15 1.4(5) 2_756 . ?
Li8 Li10 I1 116.4(6) 2_756 2_766 ?
Li8 Li10 S5 135.7(7) 2_756 2_766 ?
Li8 Li10 S6 62.7(6) 2_756 . ?
Li8 Li10 S7 60.7(6) 2_756 2_766 ?
Li9 Li10 Si2 94.2(5) . 2_766 ?
Li9 Li10 Li1 166.6(6) . 2_766 ?
Li9 Li10 Li3 78.0(5) . 2_766 ?
Li9 Li10 Li5 77.9(6) . 2_666 ?
Li9 Li10 Li11 5.9(4) . . ?
Li9 Li10 Li15 116.8(5) . . ?
Li9 Li10 I1 111.2(5) . 2_766 ?
Li9 Li10 S5 58.9(4) . 2_766 ?
Li9 Li10 S7 132.4(6) . 2_766 ?
Li15 Li10 Li1 76.5(3) . 2_766 ?
Li15 Li10 Li3 165.1(5) . 2_766 ?
Li15 Li10 Li5 97.0(6) . 2_666 ?
Li15 Li10 Li11 119.8(4) . . ?
I1 Li10 Si2 117.5(4) 2_766 2_766 ?
I1 Li10 Li1 58.0(2) 2_766 2_766 ?
I1 Li10 Li3 55.0(2) 2_766 2_766 ?
I1 Li10 Li5 55.5(6) 2_766 2_666 ?
I1 Li10 Li11 112.2(4) 2_766 . ?
I1 Li10 Li15 116.5(4) 2_766 . ?
S5 Li10 Li11 53.0(4) 2_766 . ?
S5 Li10 Li15 136.2(4) 2_766 . ?
S6 Li10 Li9 64.9(4) . . ?
S6 Li10 Li11 70.2(4) . . ?
S6 Li10 Li15 61.3(3) . . ?
S6 Li10 S7 120.6(5) . 2_766 ?
S7 Li10 Li11 128.2(5) 2_766 . ?
S7 Li10 Li15 62.1(3) 2_766 . ?
Li5 Li11 Li10 121.5(7) 2_676 . ?
Li8 Li11 Li5 86.3(9) 2_766 2_676 ?
Li8 Li11 Li5 111.7(9) 1_565 2_676 ?
Li8 Li11 Li8 25.5(10) 1_565 2_766 ?
Li8 Li11 Li10 91.6(6) 2_766 . ?
Li8 Li11 Li10 80.3(6) 1_565 . ?
Li9 Li11 Li5 126.2(13) . 2_676 ?
Li9 Li11 Li8 106.0(14) . 2_766 ?
Li9 Li11 Li8 91.7(13) . 1_565 ?
Li9 Li11 Li10 15.2(11) . . ?
Li9 Li11 Li15 99.0(13) . 1_565 ?
Li9 Li11 S2 82.1(12) . 2_666 ?
Li9 Li11 S4 110.2(15) . 2_666 ?
Li9 Li11 S5 62.6(12) . 2_766 ?
Li9 Li11 S6 155.3(15) . 1_565 ?
Li9 Li11 S7 85.4(13) . . ?
Li15 Li11 Li5 99.0(8) 1_565 2_676 ?
Li15 Li11 Li8 12.7(5) 1_565 2_766 ?
Li15 Li11 Li8 12.8(5) 1_565 1_565 ?
Li15 Li11 Li10 85.9(5) 1_565 . ?
S2 Li11 Li10 85.9(6) 2_666 . ?
S4 Li11 Li10 125.4(7) 2_666 . ?
S5 Li11 Li10 47.5(4) 2_766 . ?
S6 Li11 Li10 140.1(6) 1_565 . ?
S7 Li11 Li10 86.5(6) . . ?
Li4 Li12 Li4 176(6) . 2_657 ?
Li4 Li12 Li7 7(5) . . ?
Li4 Li12 Li7 177(2) 2_657 . ?
Li4 Li12 Li12 174(9) . 2_657 ?
Li4 Li12 Li13 100(7) . 1_545 ?
Li4 Li12 Li13 71.4(16) 2_657 2_667 ?
Li4 Li12 Li13 107(7) . 2_667 ?
Li4 Li12 Li13 81.5(17) 2_657 1_545 ?
Li4 Li12 Li14 7.7(11) 2_657 2_657 ?
Li4 Li12 Li14 13(5) . . ?
Li4 Li12 Li14 172(7) . 2_657 ?
Li4 Li12 S1 68.4(14) 2_657 . ?
Li4 Li12 S1 81.7(15) 2_657 2_657 ?
Li4 Li12 S1 96(6) . 2_657 ?
Li4 Li12 S1 114(7) . . ?
Li4 Li12 S2 63(5) . . ?
Li4 Li12 S2 121.1(19) 2_657 . ?
Li4 Li12 S3 119.4(19) 2_657 2_667 ?
Li4 Li12 S3 57(6) . 2_667 ?
Li7 Li12 Li13 107.2(19) . 2_667 ?
Li7 Li12 Li13 99.9(19) . 1_545 ?
Li7 Li12 Li14 169(2) . 2_657 ?
Li7 Li12 S1 108.2(17) . . ?
Li7 Li12 S2 57.8(11) . . ?
Li7 Li12 S3 60.9(12) . 2_667 ?
Li12 Li12 Li4 2(3) 2_657 2_657 ?
Li12 Li12 Li7 177(5) 2_657 . ?
Li12 Li12 Li13 82(4) 2_657 1_545 ?
Li12 Li12 Li13 71(4) 2_657 2_667 ?
Li12 Li12 Li14 165(6) 2_657 . ?
Li12 Li12 Li14 8(3) 2_657 2_657 ?
Li12 Li12 S1 81(4) 2_657 2_657 ?
Li12 Li12 S1 69(4) 2_657 . ?
Li12 Li12 S2 123(4) 2_657 . ?
Li12 Li12 S3 118(5) 2_657 2_667 ?
Li13 Li12 Li13 153(2) 1_545 2_667 ?
Li13 Li12 Li14 66.1(16) 2_667 2_657 ?
Li13 Li12 Li14 87.0(17) 1_545 2_657 ?
Li13 Li12 S2 58.1(12) 1_545 . ?
Li13 Li12 S3 147(2) 1_545 2_667 ?
Li14 Li12 Li4 166(3) . 2_657 ?
Li14 Li12 Li7 17.5(18) . . ?
Li14 Li12 Li13 117(3) . 2_667 ?
Li14 Li12 Li13 89(3) . 1_545 ?
Li14 Li12 Li14 173(3) . 2_657 ?
Li14 Li12 S1 85(2) . 2_657 ?
Li14 Li12 S1 125(3) . . ?
Li14 Li12 S2 61(2) . . ?
Li14 Li12 S3 65(2) . 2_667 ?
S1 Li12 Li7 101.7(18) 2_657 . ?
S1 Li12 S1 150(2) 2_657 . ?
S1 Li12 S2 109.8(18) 2_657 . ?
S1 Li12 S2 87.3(12) . . ?
S3 Li12 S2 117.5(19) 2_667 . ?
Li4 Li13 Li4 49.1(15) 1_565 2_667 ?
Li4 Li13 Li14 20.1(10) 1_565 1_565 ?
Li4 Li13 Li14 68.7(15) 2_667 1_565 ?
Li4 Li13 I1 116.5(14) 1_565 1_455 ?
Li5 Li13 Li4 128(4) . 2_667 ?
Li5 Li13 Li4 135(4) . 1_565 ?
Li5 Li13 Li6 102(5) . . ?
Li5 Li13 Li12 133(4) . 2_667 ?
Li5 Li13 Li12 137(4) . 1_565 ?
Li5 Li13 Li14 131(4) . 1_565 ?
Li5 Li13 Li16 69(6) . . ?
Li5 Li13 I1 83(4) . 1_455 ?
Li5 Li13 S1 169(4) . 2_667 ?
Li5 Li13 S2 83(4) . 1_565 ?
Li5 Li13 S3 81(4) . . ?
Li6 Li13 Li4 89(2) . 2_667 ?
Li6 Li13 Li4 121(3) . 1_565 ?
Li6 Li13 Li12 96(2) . 2_667 ?
Li6 Li13 Li12 115(3) . 1_565 ?
Li6 Li13 Li14 126(3) . 1_565 ?
Li6 Li13 I1 75.8(17) . 1_455 ?
Li6 Li13 S1 69(2) . 2_667 ?
Li6 Li13 S2 174(3) . 1_565 ?
Li6 Li13 S3 79.7(18) . . ?
Li12 Li13 Li4 38.6(17) 2_667 1_565 ?
Li12 Li13 Li4 37.6(17) 1_565 2_667 ?
Li12 Li13 Li4 10.5(9) 2_667 2_667 ?
Li12 Li13 Li4 11.5(10) 1_565 1_565 ?
Li12 Li13 Li12 27(2) 1_565 2_667 ?
Li12 Li13 Li14 31.5(14) 1_565 1_565 ?
Li12 Li13 Li14 58.3(16) 2_667 1_565 ?
Li12 Li13 I1 126.2(17) 1_565 1_455 ?
Li12 Li13 I1 143.7(17) 2_667 1_455 ?
Li16 Li13 Li4 152(6) . 1_565 ?
Li16 Li13 Li4 107(5) . 2_667 ?
Li16 Li13 Li6 33(5) . . ?
Li16 Li13 Li12 117(5) . 2_667 ?
Li16 Li13 Li12 142(6) . 1_565 ?
Li16 Li13 Li14 158(6) . 1_565 ?
Li16 Li13 I1 75(4) . 1_455 ?
Li16 Li13 S1 102(6) . 2_667 ?
Li16 Li13 S2 152(6) . 1_565 ?
Li16 Li13 S3 73(4) . . ?
I1 Li13 Li4 148.4(15) 1_455 2_667 ?
I1 Li13 Li14 97.5(13) 1_455 1_565 ?
Li1 Li14 Li4 97.0(13) 2_667 2_657 ?
Li1 Li14 Li6 135.9(17) 2_667 . ?
Li1 Li14 Li13 109.1(15) 2_667 1_545 ?
Li1 Li14 I1 58.1(8) 2_667 2_667 ?
Li4 Li14 Li1 103(3) . 2_667 ?
Li4 Li14 Li4 14(3) . 2_657 ?
Li4 Li14 Li6 111(3) . . ?
Li4 Li14 Li12 13(2) . 2_657 ?
Li4 Li14 Li12 7(3) . . ?
Li4 Li14 Li13 65(3) . 1_545 ?
Li4 Li14 I1 155(4) . 2_667 ?
Li4 Li14 S1 66(3) . 2_657 ?
Li4 Li14 S2 84(3) . . ?
Li4 Li14 S3 75(3) . 2_667 ?
Li6 Li14 Li4 122.2(14) . 2_657 ?
Li7 Li14 Li1 106(3) . 2_667 ?
Li7 Li14 Li4 127(5) . . ?
Li7 Li14 Li4 142(3) . 2_657 ?
Li7 Li14 Li6 29.8(19) . . ?
Li7 Li14 Li12 134(4) . . ?
Li7 Li14 Li12 141(3) . 2_657 ?
Li7 Li14 Li13 137(3) . 1_545 ?
Li7 Li14 I1 76(3) . 2_667 ?
Li7 Li14 S1 163(3) . 2_657 ?
Li7 Li14 S2 84(3) . . ?
Li7 Li14 S3 86(3) . 2_667 ?
Li12 Li14 Li1 96.9(16) 2_657 2_667 ?
Li12 Li14 Li1 101(2) . 2_667 ?
Li12 Li14 Li4 7.6(17) . 2_657 ?
Li12 Li14 Li4 1.2(12) 2_657 2_657 ?
Li12 Li14 Li6 116(2) . . ?
Li12 Li14 Li6 121.8(17) 2_657 . ?
Li12 Li14 Li12 7(3) . 2_657 ?
Li12 Li14 Li13 55.7(14) 2_657 1_545 ?
Li12 Li14 Li13 59(2) . 1_545 ?
Li12 Li14 I1 150(3) . 2_667 ?
Li12 Li14 I1 143.0(18) 2_657 2_667 ?
Li12 Li14 S1 60(2) . 2_657 ?
Li12 Li14 S2 83(2) . . ?
Li12 Li14 S3 79(2) . 2_667 ?
Li13 Li14 Li4 54.5(11) 1_545 2_657 ?
Li13 Li14 Li6 110.0(14) 1_545 . ?
I1 Li14 Li4 142.1(15) 2_667 2_657 ?
I1 Li14 Li6 93.1(14) 2_667 . ?
I1 Li14 Li13 103.7(13) 2_667 1_545 ?
S1 Li14 Li6 163.4(16) 2_657 . ?
S2 Li14 Li6 55.0(10) . . ?
S3 Li14 Li6 106.0(15) 2_667 . ?
Li8 Li15 Li8 179.997(11) . 2_756 ?
Li8 Li15 Li10 175.1(17) 2_756 2_756 ?
Li8 Li15 Li10 4.9(17) . 2_756 ?
Li8 Li15 Li10 4.9(17) 2_756 . ?
Li8 Li15 Li10 175.1(17) . . ?
Li8 Li15 Li11 90.1(16) 2_756 1_545 ?
Li8 Li15 Li11 89.9(16) . 1_545 ?
Li8 Li15 Li11 89.9(16) 2_756 2_766 ?
Li8 Li15 Li11 90.1(16) . 2_766 ?
Li8 Li15 S5 98.6(13) . 2_756 ?
Li8 Li15 S5 81.4(13) . . ?
Li8 Li15 S5 81.4(13) 2_756 2_756 ?
Li8 Li15 S5 98.6(13) 2_756 . ?
Li8 Li15 S6 126.8(16) . . ?
Li8 Li15 S6 53.2(16) . 2_756 ?
Li8 Li15 S6 53.2(16) 2_756 . ?
Li8 Li15 S6 126.8(16) 2_756 2_756 ?
Li8 Li15 S7 134.3(17) . 2_766 ?
Li8 Li15 S7 134.3(17) 2_756 1_545 ?
Li8 Li15 S7 45.7(17) 2_756 2_766 ?
Li8 Li15 S7 45.7(17) . 1_545 ?
Li10 Li15 Li10 180.0 2_756 . ?
Li11 Li15 Li10 86.5(4) 1_545 . ?
Li11 Li15 Li10 93.5(4) 2_766 . ?
Li11 Li15 Li10 86.5(4) 2_766 2_756 ?
Li11 Li15 Li10 93.5(4) 1_545 2_756 ?
Li11 Li15 Li11 180.0 2_766 1_545 ?
S5 Li15 Li10 82.4(2) 2_756 . ?
S5 Li15 Li10 97.6(2) . . ?
S5 Li15 S5 180.0 2_756 . ?
S5 Li15 S6 82.73(2) . . ?
S5 Li15 S6 97.27(2) 2_756 . ?
S5 Li15 S7 86.74(2) 2_756 2_766 ?
S5 Li15 S7 93.26(2) . 2_766 ?
S6 Li15 Li10 131.7(2) 2_756 . ?
S6 Li15 Li10 48.3(2) . . ?
S6 Li15 S7 96.96(2) . 2_766 ?
S6 Li15 S7 83.04(2) 2_756 2_766 ?
S7 Li15 Li10 129.6(2) 1_545 . ?
S7 Li15 Li10 50.4(2) 2_766 . ?
Si1 Li16 Li4 73.2(11) . 2_667 ?
Si1 Li16 Li12 83.0(13) . 2_667 ?
Si1 Li16 Li12 105.5(15) . 1_565 ?
Li5 Li16 Si1 120(4) . . ?
Li5 Li16 Li4 94(4) . 2_667 ?
Li5 Li16 Li7 168(5) . . ?
Li5 Li16 Li12 89(4) . 2_667 ?
Li5 Li16 Li12 76(4) . 1_565 ?
Li5 Li16 I1 89(3) . 1_455 ?
Li5 Li16 S1 114(5) . 2_667 ?
Li5 Li16 S2 142(5) . . ?
Li5 Li16 S3 86(3) . . ?
Li6 Li16 Si1 73(5) . . ?
Li6 Li16 Li4 76(5) . 2_667 ?
Li6 Li16 Li5 161(10) . . ?
Li6 Li16 Li7 7(5) . . ?
Li6 Li16 Li12 79(5) . 2_667 ?
Li6 Li16 Li12 87(6) . 1_565 ?
Li6 Li16 Li13 110(9) . . ?
Li6 Li16 I1 88(4) . 1_455 ?
Li6 Li16 S1 47(5) . 2_667 ?
Li6 Li16 S2 57(6) . . ?
Li6 Li16 S3 98(4) . . ?
Li7 Li16 Si1 68.6(14) . . ?
Li7 Li16 Li4 80.3(15) . 2_667 ?
Li7 Li16 Li12 83.7(17) . 2_667 ?
Li7 Li16 Li12 94.0(18) . 1_565 ?
Li12 Li16 Li4 9.8(8) 2_667 2_667 ?
Li12 Li16 Li4 32.4(15) 1_565 2_667 ?
Li12 Li16 Li12 22.6(18) 2_667 1_565 ?
Li13 Li16 Si1 129(4) . . ?
Li13 Li16 Li4 60(4) . 2_667 ?
Li13 Li16 Li5 51(5) . . ?
Li13 Li16 Li7 117(6) . . ?
Li13 Li16 Li12 29(4) . 1_565 ?
Li13 Li16 Li12 50(4) . 2_667 ?
Li13 Li16 I1 90(4) . 1_455 ?
Li13 Li16 S1 63(5) . 2_667 ?
Li13 Li16 S2 163(6) . . ?
Li13 Li16 S3 89(4) . . ?
I1 Li16 Si1 140(2) 1_455 . ?
I1 Li16 Li4 136(2) 1_455 2_667 ?
I1 Li16 Li7 88.5(17) 1_455 . ?
I1 Li16 Li12 128(2) 1_455 2_667 ?
I1 Li16 Li12 108.2(18) 1_455 1_565 ?
I1 Li16 S1 86.2(13) 1_455 2_667 ?
S1 Li16 Si1 103.7(18) 2_667 . ?
S1 Li16 Li7 54.1(12) 2_667 . ?
S1 Li16 S2 104(2) 2_667 . ?
S2 Li16 Si1 41.0(8) . . ?
S2 Li16 Li7 50.2(13) . . ?
S3 Li16 Si1 42.4(8) . . ?
S3 Li16 Li7 96.9(19) . . ?
S3 Li16 S2 83.4(16) . . ?
Li1 I1 Li3 137.1(2) . 2_767 ?
Li1 I1 Li3 59.50(18) . 1_565 ?
Li1 I1 Li7 70.7(3) . 2_667 ?
Li1 I1 Li14 59.9(8) . 2_667 ?
Li3 I1 Li1 103.4(2) . . ?
Li3 I1 Li3 99.21(19) 2_767 1_565 ?
Li3 I1 Li3 162.2(3) . 1_565 ?
Li3 I1 Li3 90.70(18) . 2_767 ?
Li3 I1 Li5 105.9(6) . 1_655 ?
Li3 I1 Li7 68.3(3) . 2_667 ?
Li3 I1 Li13 108.0(7) . 1_655 ?
Li3 I1 Li14 87.2(9) . 2_667 ?
Li5 I1 Li1 116.9(6) 1_655 . ?
Li5 I1 Li3 87.6(6) 1_655 1_565 ?
Li5 I1 Li3 96.9(7) 1_655 2_767 ?
Li5 I1 Li7 171.9(6) 1_655 2_667 ?
Li5 I1 Li14 166.8(10) 1_655 2_667 ?
Li6 I1 Li1 145.5(6) 1_655 . ?
Li6 I1 Li3 85.1(5) 1_655 . ?
Li6 I1 Li3 111.6(5) 1_655 1_565 ?
Li6 I1 Li3 74.9(6) 1_655 2_767 ?
Li6 I1 Li5 30.6(7) 1_655 1_655 ?
Li6 I1 Li7 141.3(7) 1_655 2_667 ?
Li6 I1 Li13 24.2(9) 1_655 1_655 ?
Li6 I1 Li14 154.6(10) 1_655 2_667 ?
Li7 I1 Li3 77.8(3) 2_667 2_767 ?
Li7 I1 Li3 99.3(3) 2_667 1_565 ?
Li7 I1 Li14 19.4(8) 2_667 2_667 ?
Li10 I1 Li1 66.9(3) 2_766 . ?
Li10 I1 Li3 102.7(3) 2_766 1_565 ?
Li10 I1 Li3 71.9(3) 2_766 . ?
Li10 I1 Li3 154.6(3) 2_766 2_767 ?
Li10 I1 Li5 71.4(7) 2_766 1_655 ?
Li10 I1 Li6 85.0(6) 2_766 1_655 ?
Li10 I1 Li7 110.9(4) 2_766 2_667 ?
Li10 I1 Li13 84.9(8) 2_766 1_655 ?
Li10 I1 Li14 115.4(8) 2_766 2_667 ?
Li13 I1 Li1 128.1(7) 1_655 . ?
Li13 I1 Li3 83.0(8) 1_655 2_767 ?
Li13 I1 Li3 88.0(7) 1_655 1_565 ?
Li13 I1 Li5 14.0(6) 1_655 1_655 ?
Li13 I1 Li7 160.3(8) 1_655 2_667 ?
Li13 I1 Li14 158.2(11) 1_655 2_667 ?
Li14 I1 Li3 79.9(9) 2_667 1_565 ?
Li14 I1 Li3 81.0(8) 2_667 2_767 ?
Li16 I1 Li1 131.9(14) 1_655 . ?
Li16 I1 Li3 86.6(13) 1_655 2_767 ?
Li16 I1 Li3 102.5(15) 1_655 1_565 ?
Li16 I1 Li3 92.8(14) 1_655 . ?
Li16 I1 Li5 17.0(14) 1_655 1_655 ?
Li16 I1 Li6 14.0(11) 1_655 1_655 ?
Li16 I1 Li7 154.9(15) 1_655 2_667 ?
Li16 I1 Li10 76.2(12) 1_655 2_766 ?
Li16 I1 Li13 15.6(11) 1_655 1_655 ?
Li16 I1 Li14 167.6(15) 1_655 2_667 ?
Li1 Cl1 Li3 137.1(2) . 2_767 ?
Li1 Cl1 Li7 70.7(3) . 2_667 ?
Li1 Cl1 Li14 59.9(8) . 2_667 ?
Li3 Cl1 Li1 103.4(2) . . ?
Li3 Cl1 Li3 90.70(18) . 2_767 ?
Li3 Cl1 Li5 105.9(6) . 1_655 ?
Li3 Cl1 Li7 68.3(3) . 2_667 ?
Li3 Cl1 Li13 108.0(7) . 1_655 ?
Li3 Cl1 Li14 87.2(9) . 2_667 ?
Li5 Cl1 Li1 116.9(6) 1_655 . ?
Li5 Cl1 Li3 96.9(7) 1_655 2_767 ?
Li5 Cl1 Li7 171.9(6) 1_655 2_667 ?
Li5 Cl1 Li14 166.8(10) 1_655 2_667 ?
Li6 Cl1 Li1 145.5(6) 1_655 . ?
Li6 Cl1 Li3 74.9(6) 1_655 2_767 ?
Li6 Cl1 Li3 85.1(5) 1_655 . ?
Li6 Cl1 Li5 30.6(7) 1_655 1_655 ?
Li6 Cl1 Li7 141.3(7) 1_655 2_667 ?
Li6 Cl1 Li13 24.2(9) 1_655 1_655 ?
Li6 Cl1 Li14 154.6(10) 1_655 2_667 ?
Li7 Cl1 Li3 77.8(3) 2_667 2_767 ?
Li7 Cl1 Li14 19.4(8) 2_667 2_667 ?
Li10 Cl1 Li1 66.9(3) 2_766 . ?
Li10 Cl1 Li3 71.9(3) 2_766 . ?
Li10 Cl1 Li3 154.6(3) 2_766 2_767 ?
Li10 Cl1 Li5 71.4(7) 2_766 1_655 ?
Li10 Cl1 Li6 85.0(6) 2_766 1_655 ?
Li10 Cl1 Li7 110.9(4) 2_766 2_667 ?
Li10 Cl1 Li13 84.9(8) 2_766 1_655 ?
Li10 Cl1 Li14 115.4(8) 2_766 2_667 ?
Li13 Cl1 Li1 128.1(7) 1_655 . ?
Li13 Cl1 Li3 83.0(8) 1_655 2_767 ?
Li13 Cl1 Li5 14.0(6) 1_655 1_655 ?
Li13 Cl1 Li7 160.3(8) 1_655 2_667 ?
Li13 Cl1 Li14 158.2(11) 1_655 2_667 ?
Li14 Cl1 Li3 81.0(8) 2_667 2_767 ?
Li16 Cl1 Li1 131.9(14) 1_655 . ?
Li16 Cl1 Li3 92.8(14) 1_655 . ?
Li16 Cl1 Li3 86.6(13) 1_655 2_767 ?
Li16 Cl1 Li5 17.0(14) 1_655 1_655 ?
Li16 Cl1 Li6 14.0(11) 1_655 1_655 ?
Li16 Cl1 Li7 154.9(15) 1_655 2_667 ?
Li16 Cl1 Li10 76.2(12) 1_655 2_766 ?
Li16 Cl1 Li13 15.6(11) 1_655 1_655 ?
Li16 Cl1 Li14 167.6(15) 1_655 2_667 ?
Si1 S1 Li1 89.13(14) . 1_545 ?
Si1 S1 Li3 115.65(19) . . ?
Si1 S1 Li4 74.9(5) . . ?
Si1 S1 Li4 109.4(7) . 2_657 ?
Si1 S1 Li6 119.6(6) . 2_667 ?
Si1 S1 Li7 80.8(3) . 2_667 ?
Si1 S1 Li12 81.3(10) . . ?
Si1 S1 Li12 101.8(12) . 2_657 ?
Si1 S1 Li13 134.3(7) . 2_667 ?
Si1 S1 Li14 124.2(9) . 2_657 ?
Si1 S1 Li16 127.1(10) . 2_667 ?
Li1 S1 Li4 118.1(6) 1_545 . ?
Li1 S1 Li16 142.7(12) 1_545 2_667 ?
Li3 S1 Li1 72.2(2) . 1_545 ?
Li3 S1 Li4 166.4(5) . . ?
Li3 S1 Li7 78.5(4) . 2_667 ?
Li3 S1 Li13 100.1(7) . 2_667 ?
Li3 S1 Li14 102.6(10) . 2_657 ?
Li3 S1 Li16 95.5(8) . 2_667 ?
Li4 S1 Li1 78.8(7) 2_657 1_545 ?
Li4 S1 Li3 125.0(9) 2_657 . ?
Li4 S1 Li4 53.6(14) 2_657 . ?
Li4 S1 Li7 140.0(7) 2_657 2_667 ?
Li4 S1 Li12 42.9(18) 2_657 . ?
Li4 S1 Li13 65.8(9) 2_657 2_667 ?
Li4 S1 Li14 22.7(10) 2_657 2_657 ?
Li4 S1 Li16 80.5(15) 2_657 2_667 ?
Li4 S1 Li16 70.9(9) . 2_667 ?
Li6 S1 Li1 151.2(6) 2_667 1_545 ?
Li6 S1 Li3 92.2(5) 2_667 . ?
Li6 S1 Li4 91.7(8) 2_667 2_657 ?
Li6 S1 Li4 74.6(7) 2_667 . ?
Li6 S1 Li7 52.2(7) 2_667 2_667 ?
Li6 S1 Li12 78.0(12) 2_667 . ?
Li6 S1 Li13 27.2(10) 2_667 2_667 ?
Li6 S1 Li14 96.5(10) 2_667 2_657 ?
Li6 S1 Li16 11.8(13) 2_667 2_667 ?
Li7 S1 Li1 141.0(3) 2_667 1_545 ?
Li7 S1 Li4 95.5(7) 2_667 . ?
Li7 S1 Li14 148.6(9) 2_667 2_657 ?
Li7 S1 Li16 64.0(15) 2_667 2_667 ?
Li12 S1 Li1 88.9(12) 2_657 1_545 ?
Li12 S1 Li1 110.4(11) . 1_545 ?
Li12 S1 Li3 137.1(12) 2_657 . ?
Li12 S1 Li3 163.1(10) . . ?
Li12 S1 Li4 10.7(10) . . ?
Li12 S1 Li4 13.0(10) 2_657 2_657 ?
Li12 S1 Li4 40.6(17) 2_657 . ?
Li12 S1 Li6 86.6(13) 2_657 2_667 ?
Li12 S1 Li7 129.9(12) 2_657 2_667 ?
Li12 S1 Li7 105.2(12) . 2_667 ?
Li12 S1 Li12 30(2) 2_657 . ?
Li12 S1 Li13 63.2(13) 2_657 2_667 ?
Li12 S1 Li13 65.1(12) . 2_667 ?
Li12 S1 Li14 65.5(16) . 2_657 ?
Li12 S1 Li14 35.5(14) 2_657 2_657 ?
Li12 S1 Li16 72.2(14) . 2_667 ?
Li12 S1 Li16 76.4(17) 2_657 2_667 ?
Li13 S1 Li1 130.2(8) 2_667 1_545 ?
Li13 S1 Li4 66.6(8) 2_667 . ?
Li13 S1 Li7 79.4(8) 2_667 2_667 ?
Li13 S1 Li14 69.5(11) 2_667 2_657 ?
Li13 S1 Li16 15.4(13) 2_667 2_667 ?
Li14 S1 Li1 65.0(9) 2_657 1_545 ?
Li14 S1 Li4 76.1(14) 2_657 . ?
Li14 S1 Li16 84.7(17) 2_657 2_667 ?
Si1 S2 Li4 81.6(7) . . ?
Si1 S2 Li5 110.5(6) . 1_545 ?
Si1 S2 Li6 79.6(5) . . ?
Si1 S2 Li7 96.4(4) . . ?
Si1 S2 Li9 96.1(3) . 2_666 ?
Si1 S2 Li11 93.5(4) . 2_666 ?
Si1 S2 Li12 77.0(9) . . ?
Si1 S2 Li13 110.5(7) . 1_545 ?
Si1 S2 Li14 99.5(11) . . ?
Si1 S2 Li16 76.5(8) . . ?
Li4 S2 Li5 81.7(10) . 1_545 ?
Li4 S2 Li6 90.0(10) . . ?
Li4 S2 Li9 177.1(9) . 2_666 ?
Li4 S2 Li11 156.4(10) . 2_666 ?
Li4 S2 Li12 11.6(9) . . ?
Li4 S2 Li13 66.6(11) . 1_545 ?
Li4 S2 Li16 101.9(14) . . ?
Li5 S2 Li9 97.5(9) 1_545 2_666 ?
Li5 S2 Li11 78.4(9) 1_545 2_666 ?
Li5 S2 Li12 73.9(12) 1_545 . ?
Li5 S2 Li16 172.6(10) 1_545 . ?
Li6 S2 Li5 165.6(9) . 1_545 ?
Li6 S2 Li9 91.3(8) . 2_666 ?
Li6 S2 Li11 111.9(8) . 2_666 ?
Li6 S2 Li12 99.5(12) . . ?
Li6 S2 Li16 13.0(10) . . ?
Li7 S2 Li4 43.8(9) . . ?
Li7 S2 Li5 114.5(8) . 1_545 ?
Li7 S2 Li6 52.7(7) . . ?
Li7 S2 Li9 138.6(6) . 2_666 ?
Li7 S2 Li11 159.4(6) . 2_666 ?
Li7 S2 Li12 55.4(11) . . ?
Li7 S2 Li13 99.3(9) . 1_545 ?
Li7 S2 Li16 65.7(13) . . ?
Li9 S2 Li12 165.7(11) 2_666 . ?
Li9 S2 Li16 79.2(13) 2_666 . ?
Li11 S2 Li9 21.5(4) 2_666 2_666 ?
Li11 S2 Li12 145.0(12) 2_666 . ?
Li11 S2 Li16 99.4(13) 2_666 . ?
Li12 S2 Li16 110.6(15) . . ?
Li13 S2 Li5 15.7(7) 1_545 1_545 ?
Li13 S2 Li6 151.8(10) 1_545 . ?
Li13 S2 Li9 112.8(10) 1_545 2_666 ?
Li13 S2 Li11 94.1(10) 1_545 2_666 ?
Li13 S2 Li12 59.6(13) 1_545 . ?
Li13 S2 Li16 164.5(14) 1_545 . ?
Li14 S2 Li4 24.9(12) . . ?
Li14 S2 Li5 91.5(14) . 1_545 ?
Li14 S2 Li6 76.4(13) . . ?
Li14 S2 Li7 23.9(11) . . ?
Li14 S2 Li9 158.0(13) . 2_666 ?
Li14 S2 Li11 165.7(11) . 2_666 ?
Li14 S2 Li12 36.0(15) . . ?
Li14 S2 Li13 76.0(14) . 1_545 ?
Li14 S2 Li16 89.4(17) . . ?
Si1 S3 Li1 125.14(15) . . ?
Si1 S3 Li2 98.06(16) . . ?
Si1 S3 Li4 116.8(7) . 2_667 ?
Si1 S3 Li5 105.6(7) . . ?
Si1 S3 Li6 80.5(5) . . ?
Si1 S3 Li7 82.8(3) . 2_667 ?
Si1 S3 Li12 123.6(9) . 2_667 ?
Si1 S3 Li13 107.1(8) . . ?
Si1 S3 Li14 105.5(11) . 2_667 ?
Si1 S3 Li16 89.4(17) . . ?
Li1 S3 Li12 87.3(10) . 2_667 ?
Li2 S3 Li1 72.23(19) . . ?
Li2 S3 Li6 110.1(7) . . ?
Li2 S3 Li7 148.7(4) . 2_667 ?
Li2 S3 Li12 137.7(10) . 2_667 ?
Li4 S3 Li1 84.4(7) 2_667 . ?
Li4 S3 Li2 145.0(7) 2_667 . ?
Li4 S3 Li5 90.6(12) 2_667 . ?
Li4 S3 Li6 80.4(9) 2_667 . ?
Li4 S3 Li7 43.7(9) 2_667 2_667 ?
Li4 S3 Li12 11.5(10) 2_667 2_667 ?
Li4 S3 Li13 75.3(12) 2_667 . ?
Li4 S3 Li14 25.3(12) 2_667 2_667 ?
Li5 S3 Li1 125.2(7) . . ?
Li5 S3 Li2 82.5(8) . . ?
Li5 S3 Li6 35.1(9) . . ?
Li5 S3 Li7 127.7(8) . 2_667 ?
Li5 S3 Li12 79.9(13) . 2_667 ?
Li5 S3 Li13 16.4(7) . . ?
Li6 S3 Li1 154.2(5) . . ?
Li6 S3 Li7 101.0(7) . 2_667 ?
Li6 S3 Li12 74.0(11) . 2_667 ?
Li7 S3 Li1 81.7(4) 2_667 . ?
Li7 S3 Li12 55.1(11) 2_667 2_667 ?
Li13 S3 Li1 127.6(8) . . ?
Li13 S3 Li2 98.5(9) . . ?
Li13 S3 Li6 27.6(10) . . ?
Li13 S3 Li7 111.3(9) . 2_667 ?
Li13 S3 Li12 65.1(14) . 2_667 ?
Li14 S3 Li1 71.9(10) 2_667 . ?
Li14 S3 Li2 143.9(10) 2_667 . ?
Li14 S3 Li5 115.8(14) 2_667 . ?
Li14 S3 Li6 100.6(12) 2_667 . ?
Li14 S3 Li7 23.1(11) 2_667 2_667 ?
Li14 S3 Li12 36.4(15) 2_667 2_667 ?
Li14 S3 Li13 100.2(14) 2_667 . ?
Li16 S3 Li1 144.2(18) . . ?
Li16 S3 Li2 96.4(15) . . ?
Li16 S3 Li4 87.5(16) . 2_667 ?
Li16 S3 Li5 20.0(16) . . ?
Li16 S3 Li6 15.6(14) . . ?
Li16 S3 Li7 114.9(16) . 2_667 ?
Li16 S3 Li12 78.9(17) . 2_667 ?
Li16 S3 Li13 18.3(14) . . ?
Li16 S3 Li14 110.6(18) . 2_667 ?
Si1 S4 Li1 83.03(13) . 1_545 ?
Si1 S4 Li2 113.12(12) . 1_545 ?
Si1 S4 Li11 82.9(3) . 2_666 ?
Si2 S4 Si1 111.39(4) . . ?
Si2 S4 Li1 81.22(12) . 1_545 ?
Si2 S4 Li2 116.40(11) . 1_545 ?
Si2 S4 Li11 151.1(3) . 2_666 ?
Li2 S4 Li1 62.14(16) 1_545 1_545 ?
Li2 S4 Li11 77.1(5) 1_545 2_666 ?
Li11 S4 Li1 126.6(4) 2_666 1_545 ?
Si2 S5 Li1 89.75(14) . 1_545 ?
Si2 S5 Li3 117.4(2) . . ?
Si2 S5 Li8 95.3(5) . . ?
Si2 S5 Li8 77.5(5) . 2_756 ?
Si2 S5 Li9 120.6(4) . 2_766 ?
Si2 S5 Li10 77.8(3) . 2_766 ?
Si2 S5 Li11 131.0(3) . 2_766 ?
Si2 S5 Li15 86.03(3) . . ?
Li1 S5 Li8 105.7(5) 1_545 2_756 ?
Li1 S5 Li11 131.3(5) 1_545 2_766 ?
Li3 S5 Li1 73.9(2) . 1_545 ?
Li3 S5 Li8 165.0(5) . 2_756 ?
Li3 S5 Li8 138.8(6) . . ?
Li3 S5 Li10 81.5(3) . 2_766 ?
Li3 S5 Li11 101.2(3) . 2_766 ?
Li3 S5 Li15 153.2(2) . . ?
Li8 S5 Li1 82.5(6) . 1_545 ?
Li8 S5 Li8 29.6(11) . 2_756 ?
Li8 S5 Li10 132.4(6) . 2_766 ?
Li8 S5 Li11 67.4(5) 2_756 2_766 ?
Li8 S5 Li11 70.1(6) . 2_766 ?
Li8 S5 Li15 15.3(6) . . ?
Li9 S5 Li1 148.8(5) 2_766 1_545 ?
Li9 S5 Li3 96.0(3) 2_766 . ?
Li9 S5 Li8 87.0(6) 2_766 . ?
Li9 S5 Li8 76.6(5) 2_766 2_756 ?
Li9 S5 Li10 59.2(6) 2_766 2_766 ?
Li9 S5 Li11 20.3(4) 2_766 2_766 ?
Li9 S5 Li15 81.4(4) 2_766 . ?
Li10 S5 Li1 143.4(3) 2_766 1_545 ?
Li10 S5 Li8 105.0(6) 2_766 2_756 ?
Li10 S5 Li11 79.5(6) 2_766 2_766 ?
Li15 S5 Li1 94.58(14) . 1_545 ?
Li15 S5 Li8 14.2(5) . 2_756 ?
Li15 S5 Li10 118.3(2) . 2_766 ?
Li15 S5 Li11 67.9(4) . 2_766 ?
Si2 S6 Li2 96.15(14) . 2_666 ?
Si2 S6 Li5 164.9(6) . 2_666 ?
Si2 S6 Li8 83.2(4) . 2_756 ?
Si2 S6 Li9 82.4(3) . . ?
Si2 S6 Li10 103.4(3) . . ?
Si2 S6 Li11 120.6(3) . 1_545 ?
Si2 S6 Li15 79.02(3) . . ?
Li2 S6 Li5 75.5(6) 2_666 2_666 ?
Li2 S6 Li9 96.5(4) 2_666 . ?
Li2 S6 Li11 86.9(4) 2_666 1_545 ?
Li2 S6 Li15 141.92(14) 2_666 . ?
Li5 S6 Li15 115.3(6) 2_666 . ?
Li8 S6 Li2 154.0(6) 2_756 2_666 ?
Li8 S6 Li5 109.9(7) 2_756 2_666 ?
Li8 S6 Li9 109.1(6) 2_756 . ?
Li8 S6 Li11 71.5(6) 2_756 1_545 ?
Li8 S6 Li15 12.6(6) 2_756 . ?
Li9 S6 Li5 86.1(6) . 2_666 ?
Li9 S6 Li11 156.4(4) . 1_545 ?
Li9 S6 Li15 119.8(3) . . ?
Li10 S6 Li2 145.8(3) . 2_666 ?
Li10 S6 Li5 78.6(6) . 2_666 ?
Li10 S6 Li8 57.7(7) . 2_756 ?
Li10 S6 Li9 59.5(5) . . ?
Li10 S6 Li11 106.1(4) . 1_545 ?
Li10 S6 Li15 70.3(3) . . ?
Li11 S6 Li5 72.1(6) 1_545 2_666 ?
Li11 S6 Li15 64.8(3) 1_545 . ?
Si2 S7 Li1 121.12(14) . . ?
Si2 S7 Li2 99.57(16) . . ?
Si2 S7 Li8 121.5(5) . 1_565 ?
Si2 S7 Li9 83.4(5) . . ?
Si2 S7 Li10 79.0(3) . 2_766 ?
Si2 S7 Li11 103.6(5) . . ?
Si2 S7 Li15 128.43(4) . 1_565 ?
Li1 S7 Li15 87.47(13) . 1_565 ?
Li2 S7 Li1 71.3(2) . . ?
Li2 S7 Li9 110.3(4) . . ?
Li2 S7 Li15 131.40(15) . 1_565 ?
Li8 S7 Li1 84.3(4) 1_565 . ?
Li8 S7 Li2 138.8(5) 1_565 . ?
Li8 S7 Li9 79.2(5) 1_565 . ?
Li8 S7 Li10 56.2(6) 1_565 2_766 ?
Li8 S7 Li11 76.1(6) 1_565 . ?
Li8 S7 Li15 11.3(6) 1_565 1_565 ?
Li9 S7 Li1 155.3(4) . . ?
Li9 S7 Li15 73.0(3) . 1_565 ?
Li10 S7 Li1 75.1(3) 2_766 . ?
Li10 S7 Li2 139.5(3) 2_766 . ?
Li10 S7 Li9 109.7(5) 2_766 . ?
Li10 S7 Li15 67.5(3) 2_766 1_565 ?
Li11 S7 Li1 135.0(6) . . ?
Li11 S7 Li2 98.1(4) . . ?
Li11 S7 Li9 22.0(4) . . ?
Li11 S7 Li10 121.8(5) . 2_766 ?
Li11 S7 Li15 66.8(4) . 1_565 ?

loop_
_geom_torsion_atom_site_label_1
_geom_torsion_atom_site_label_2
_geom_torsion_atom_site_label_3
_geom_torsion_atom_site_label_4
_geom_torsion
_geom_torsion_site_symmetry_1
_geom_torsion_site_symmetry_2
_geom_torsion_site_symmetry_3
_geom_torsion_site_symmetry_4
_geom_torsion_publ_flag
Si1 Li4 Li7 Si1 -99.3(5) . . . 2_667 ?
Si1 Li4 Li7 Li3 -172(3) . . . 2_667 ?
Si1 Li4 Li7 Li6 0.8(13) . . . . ?
Si1 Li4 Li7 Li12 -1(46) . . . . ?
Si1 Li4 Li7 Li13 -9.2(14) . . . . ?
Si1 Li4 Li7 Li14 135(5) . . . . ?
Si1 Li4 Li7 Li16 2.7(16) . . . . ?
Si1 Li4 Li7 I1 143.5(5) . . . 2_667 ?
Si1 Li4 Li7 S1 -77.1(13) . . . 2_667 ?
Si1 Li4 Li7 S2 41.7(3) . . . . ?
Si1 Li4 Li7 S3 -124.2(8) . . . 2_667 ?
Si1 Li4 Li12 Li7 1(46) . . . . ?
Si1 Li4 Li12 Li13 97(3) . . . 2_667 ?
Si1 Li4 Li12 Li13 -85(2) . . . 1_545 ?
Si1 Li4 Li12 Li14 -118(19) . . . . ?
Si1 Li4 Li12 S1 34(3) . . . . ?
Si1 Li4 Li12 S1 -148.9(19) . . . 2_657 ?
Si1 Li4 Li12 S2 -40(2) . . . . ?
Si1 Li4 Li12 S3 122(3) . . . 2_667 ?
Si1 Li4 Li14 Li1 -169.9(10) . . . 2_667 ?
Si1 Li4 Li14 Li4 124(9) . . . 2_657 ?
Si1 Li4 Li14 Li6 -18(3) . . . . ?
Si1 Li4 Li14 Li7 -47(5) . . . . ?
Si1 Li4 Li14 Li12 115(20) . . . . ?
Si1 Li4 Li14 Li12 126(8) . . . 2_657 ?
Si1 Li4 Li14 Li13 84.8(13) . . . 1_545 ?
Si1 Li4 Li14 I1 153(6) . . . 2_667 ?
Si1 Li4 Li14 S1 143.9(14) . . . 2_657 ?
Si1 Li4 Li14 S2 30.3(15) . . . . ?
Si1 Li4 Li14 S3 -119.9(12) . . . 2_667 ?
Si1 Li6 Li13 Li4 -102(2) . . . 1_565 ?
Si1 Li6 Li13 Li4 -62.4(19) . . . 2_667 ?
Si1 Li6 Li13 Li5 66(5) . . . . ?
Si1 Li6 Li13 Li12 -91(3) . . . 1_565 ?
Si1 Li6 Li13 Li12 -70(2) . . . 2_667 ?
Si1 Li6 Li13 Li14 -125(2) . . . 1_565 ?
Si1 Li6 Li13 Li16 62(6) . . . . ?
Si1 Li6 Li13 I1 145.7(15) . . . 1_455 ?
Si1 Li6 Li13 S1 -119.6(16) . . . 2_667 ?
Si1 Li6 Li13 S3 -12.1(17) . . . . ?
Si1 Li6 Li16 Li4 -76.4(10) . . . 2_667 ?
Si1 Li6 Li16 Li5 -136(19) . . . . ?
Si1 Li6 Li16 Li7 50(26) . . . . ?
Si1 Li6 Li16 Li12 -86.1(12) . . . 2_667 ?
Si1 Li6 Li16 Li12 -107.0(13) . . . 1_565 ?
Si1 Li6 Li16 Li13 -126(5) . . . . ?
Si1 Li6 Li16 I1 144.6(8) . . . 1_455 ?
Si1 Li6 Li16 S1 -129(3) . . . 2_667 ?
Si1 Li6 Li16 S2 42.1(14) . . . . ?
Si1 Li6 Li16 S3 -35(3) . . . . ?
Si1 Li7 Li14 Li1 61(3) 2_667 . . 2_667 ?
Si1 Li7 Li14 Li4 -64(5) 2_667 . . 2_657 ?
Si1 Li7 Li14 Li4 -60(5) 2_667 . . . ?
Si1 Li7 Li14 Li6 -125(4) 2_667 . . . ?
Si1 Li7 Li14 Li12 -63(5) 2_667 . . . ?
Si1 Li7 Li14 Li12 -63(5) 2_667 . . 2_657 ?
Si1 Li7 Li14 Li13 -154(3) 2_667 . . 1_545 ?
Si1 Li7 Li14 I1 111.3(13) 2_667 . . 2_667 ?
Si1 Li7 Li14 S1 81(12) 2_667 . . 2_657 ?
Si1 Li7 Li14 S2 -137.6(10) 2_667 . . . ?
Si1 Li7 Li14 S3 7(2) 2_667 . . 2_667 ?
Si2 Li8 Li15 Li10 -45(16) 2_756 . . 2_756 ?
Si2 Li8 Li15 Li11 -86.6(6) 2_756 . . 2_766 ?
Si2 Li8 Li15 Li11 93.4(6) 2_756 . . 1_545 ?
Si2 Li8 Li15 S5 33.6(7) 2_756 . . 2_756 ?
Si2 Li8 Li15 S5 -146.4(7) 2_756 . . . ?
Si2 Li8 Li15 S6 139.4(7) 2_756 . . . ?
Si2 Li8 Li15 S6 -40.6(7) 2_756 . . 2_756 ?
Si2 Li8 Li15 S7 -60.2(16) 2_756 . . 2_766 ?
Si2 Li8 Li15 S7 119.8(16) 2_756 . . 1_545 ?
Si2 Li9 Li11 Li5 -173.3(9) . . . 2_676 ?
Si2 Li9 Li11 Li8 67.9(10) . . . 1_565 ?
Si2 Li9 Li11 Li8 89.4(11) . . . 2_766 ?
Si2 Li9 Li11 Li10 110(4) . . . . ?
Si2 Li9 Li11 Li15 78.4(10) . . . 1_565 ?
Si2 Li9 Li11 S2 -146.7(7) . . . 2_666 ?
Si2 Li9 Li11 S4 -74.8(10) . . . 2_666 ?
Si2 Li9 Li11 S5 116.7(9) . . . 2_766 ?
Si2 Li9 Li11 S6 103(3) . . . 1_565 ?
Si2 Li9 Li11 S7 16.5(9) . . . . ?
Li1 Li8 Li15 Li10 135(17) 1_545 . . 2_756 ?
Li1 Li8 Li15 Li11 94.0(14) 1_545 . . 2_766 ?
Li1 Li8 Li15 Li11 -86.0(14) 1_545 . . 1_545 ?
Li1 Li8 Li15 S5 -145.8(11) 1_545 . . 2_756 ?
Li1 Li8 Li15 S5 34.2(11) 1_545 . . . ?
Li1 Li8 Li15 S6 -40(2) 1_545 . . . ?
Li1 Li8 Li15 S6 140(2) 1_545 . . 2_756 ?
Li1 Li8 Li15 S7 120.3(14) 1_545 . . 2_766 ?
Li1 Li8 Li15 S7 -59.7(14) 1_545 . . 1_545 ?
Li2 Li5 Li6 Si1 1.0(17) . . . . ?
Li2 Li5 Li6 Li4 76.2(14) . . . 2_667 ?
Li2 Li5 Li6 Li12 85.4(15) . . . 2_667 ?
Li2 Li5 Li6 Li13 123(5) . . . . ?
Li2 Li5 Li6 Li14 -31(10) . . . . ?
Li2 Li5 Li6 Li16 -44(19) . . . . ?
Li2 Li5 Li6 I1 -142.3(14) . . . 1_455 ?
Li2 Li5 Li6 S1 129.1(11) . . . 2_667 ?
Li2 Li5 Li6 S2 -42(2) . . . . ?
Li2 Li5 Li6 S3 30.7(10) . . . . ?
Li2 Li5 Li13 Li4 74(7) . . . 1_565 ?
Li2 Li5 Li13 Li4 7(7) . . . 2_667 ?
Li2 Li5 Li13 Li6 -91(4) . . . . ?
Li2 Li5 Li13 Li12 19(8) . . . 2_667 ?
Li2 Li5 Li13 Li12 57(7) . . . 1_565 ?
Li2 Li5 Li13 Li14 101(5) . . . 1_565 ?
Li2 Li5 Li13 Li16 -89(5) . . . . ?
Li2 Li5 Li13 I1 -165(4) . . . 1_455 ?
Li2 Li5 Li13 S1 -121(22) . . . 2_667 ?
Li2 Li5 Li13 S2 93(4) . . . 1_565 ?
Li2 Li5 Li13 S3 -14(4) . . . . ?
Li2 Li5 Li16 Si1 8(5) . . . . ?
Li2 Li5 Li16 Li4 81(2) . . . 2_667 ?
Li2 Li5 Li16 Li6 138(18) . . . . ?
Li2 Li5 Li16 Li7 141(16) . . . . ?
Li2 Li5 Li16 Li12 90(2) . . . 2_667 ?
Li2 Li5 Li16 Li12 108(2) . . . 1_565 ?
Li2 Li5 Li16 Li13 127(5) . . . . ?
Li2 Li5 Li16 I1 -142.5(14) . . . 1_455 ?
Li2 Li5 Li16 S1 132.3(18) . . . 2_667 ?
Li2 Li5 Li16 S2 -39(6) . . . . ?
Li2 Li5 Li16 S3 35(3) . . . . ?
Li3 Li7 Li14 Li1 -34(4) 2_667 . . 2_667 ?
Li3 Li7 Li14 Li4 -155(3) 2_667 . . . ?
Li3 Li7 Li14 Li4 -159(2) 2_667 . . 2_657 ?
Li3 Li7 Li14 Li6 140(6) 2_667 . . . ?
Li3 Li7 Li14 Li12 -158(3) 2_667 . . . ?
Li3 Li7 Li14 Li12 -158(3) 2_667 . . 2_657 ?
Li3 Li7 Li14 Li13 112(4) 2_667 . . 1_545 ?
Li3 Li7 Li14 I1 16(3) 2_667 . . 2_667 ?
Li3 Li7 Li14 S1 -13(14) 2_667 . . 2_657 ?
Li3 Li7 Li14 S2 128(2) 2_667 . . . ?
Li3 Li7 Li14 S3 -88(3) 2_667 . . 2_667 ?
Li4 Li4 Li12 Li7 -157(63) 2_657 . . . ?
Li4 Li4 Li12 Li13 -61(100) 2_657 . . 2_667 ?
Li4 Li4 Li12 Li13 117(100) 2_657 . . 1_545 ?
Li4 Li4 Li12 Li14 84(100) 2_657 . . . ?
Li4 Li4 Li12 S1 -124(100) 2_657 . . . ?
Li4 Li4 Li12 S1 53(100) 2_657 . . 2_657 ?
Li4 Li4 Li12 S2 162(100) 2_657 . . . ?
Li4 Li4 Li12 S3 -36(100) 2_657 . . 2_667 ?
Li4 Li4 Li14 Li1 67(9) 2_657 . . 2_667 ?
Li4 Li4 Li14 Li6 -142(7) 2_657 . . . ?
Li4 Li4 Li14 Li7 -171(5) 2_657 . . . ?
Li4 Li4 Li14 Li12 3(4) 2_657 . . 2_657 ?
Li4 Li4 Li14 Li12 -9(14) 2_657 . . . ?
Li4 Li4 Li14 Li13 -39(8) 2_657 . . 1_545 ?
Li4 Li4 Li14 I1 29(15) 2_657 . . 2_667 ?
Li4 Li4 Li14 S1 20(8) 2_657 . . 2_657 ?
Li4 Li4 Li14 S2 -93(8) 2_657 . . . ?
Li4 Li4 Li14 S3 117(8) 2_657 . . 2_667 ?
Li4 Li5 Li6 Si1 -113.3(10) 1_565 . . . ?
Li4 Li5 Li6 Li4 -38.1(13) 1_565 . . 2_667 ?
Li4 Li5 Li6 Li12 -28.9(14) 1_565 . . 2_667 ?
Li4 Li5 Li6 Li13 9(4) 1_565 . . . ?
Li4 Li5 Li6 Li14 -145(9) 1_565 . . . ?
Li4 Li5 Li6 Li16 -159(20) 1_565 . . . ?
Li4 Li5 Li6 I1 103.4(8) 1_565 . . 1_455 ?
Li4 Li5 Li6 S1 14.8(13) 1_565 . . 2_667 ?
Li4 Li5 Li6 S2 -156.2(13) 1_565 . . . ?
Li4 Li5 Li6 S3 -83.5(8) 1_565 . . . ?
Li4 Li5 Li13 Li4 -67(5) 1_565 . . 2_667 ?
Li4 Li5 Li13 Li6 -165(7) 1_565 . . . ?
Li4 Li5 Li13 Li12 -16(2) 1_565 . . 1_565 ?
Li4 Li5 Li13 Li12 -55(5) 1_565 . . 2_667 ?
Li4 Li5 Li13 Li14 27(2) 1_565 . . 1_565 ?
Li4 Li5 Li13 Li16 -163(7) 1_565 . . . ?
Li4 Li5 Li13 I1 121(5) 1_565 . . 1_455 ?
Li4 Li5 Li13 S1 165(28) 1_565 . . 2_667 ?
Li4 Li5 Li13 S2 19(5) 1_565 . . 1_565 ?
Li4 Li5 Li13 S3 -88(5) 1_565 . . . ?
Li4 Li5 Li16 Si1 -108(4) 1_565 . . . ?
Li4 Li5 Li16 Li4 -35.4(18) 1_565 . . 2_667 ?
Li4 Li5 Li16 Li6 22(19) 1_565 . . . ?
Li4 Li5 Li16 Li7 25(18) 1_565 . . . ?
Li4 Li5 Li16 Li12 -26.9(16) 1_565 . . 2_667 ?
Li4 Li5 Li16 Li12 -8.2(9) 1_565 . . 1_565 ?
Li4 Li5 Li16 Li13 10(4) 1_565 . . . ?
Li4 Li5 Li16 I1 100.9(13) 1_565 . . 1_455 ?
Li4 Li5 Li16 S1 16(2) 1_565 . . 2_667 ?
Li4 Li5 Li16 S2 -156(5) 1_565 . . . ?
Li4 Li5 Li16 S3 -81.2(15) 1_565 . . . ?
Li4 Li6 Li13 Li4 -39.2(19) 2_667 . . 1_565 ?
Li4 Li6 Li13 Li5 128(5) 2_667 . . . ?
Li4 Li6 Li13 Li12 -7.9(11) 2_667 . . 2_667 ?
Li4 Li6 Li13 Li12 -28.2(18) 2_667 . . 1_565 ?
Li4 Li6 Li13 Li14 -63(2) 2_667 . . 1_565 ?
Li4 Li6 Li13 Li16 125(7) 2_667 . . . ?
Li4 Li6 Li13 I1 -151.9(12) 2_667 . . 1_455 ?
Li4 Li6 Li13 S1 -57.2(9) 2_667 . . 2_667 ?
Li4 Li6 Li13 S3 50.3(8) 2_667 . . . ?
Li4 Li6 Li16 Si1 76.4(10) 2_667 . . . ?
Li4 Li6 Li16 Li5 -59(19) 2_667 . . . ?
Li4 Li6 Li16 Li7 126(26) 2_667 . . . ?
Li4 Li6 Li16 Li12 -9.7(8) 2_667 . . 2_667 ?
Li4 Li6 Li16 Li12 -30.7(16) 2_667 . . 1_565 ?
Li4 Li6 Li16 Li13 -50(6) 2_667 . . . ?
Li4 Li6 Li16 I1 -139.0(11) 2_667 . . 1_455 ?
Li4 Li6 Li16 S1 -52(3) 2_667 . . 2_667 ?
Li4 Li6 Li16 S2 118(2) 2_667 . . . ?
Li4 Li6 Li16 S3 41(3) 2_667 . . . ?
Li4 Li7 Li14 Li1 121(6) . . . 2_667 ?
Li4 Li7 Li14 Li4 -4(2) . . . 2_657 ?
Li4 Li7 Li14 Li6 -65(7) . . . . ?
Li4 Li7 Li14 Li12 -3(3) . . . . ?
Li4 Li7 Li14 Li12 -2.5(16) . . . 2_657 ?
Li4 Li7 Li14 Li13 -93(7) . . . 1_545 ?
Li4 Li7 Li14 I1 172(5) . . . 2_667 ?
Li4 Li7 Li14 S1 142(15) . . . 2_657 ?
Li4 Li7 Li14 S2 -77(5) . . . . ?
Li4 Li7 Li14 S3 68(5) . . . 2_667 ?
Li4 Li12 Li14 Li1 -106(20) . . . 2_667 ?
Li4 Li12 Li14 Li1 57(12) 2_657 . . 2_667 ?
Li4 Li12 Li14 Li4 163(27) 2_657 . . . ?
Li4 Li12 Li14 Li4 -163(27) . . . 2_657 ?
Li4 Li12 Li14 Li6 -147(11) 2_657 . . . ?
Li4 Li12 Li14 Li6 49(20) . . . . ?
Li4 Li12 Li14 Li7 20(20) . . . . ?
Li4 Li12 Li14 Li7 -177(9) 2_657 . . . ?
Li4 Li12 Li14 Li12 6(11) 2_657 . . 2_657 ?
Li4 Li12 Li14 Li12 -157(38) . . . 2_657 ?
Li4 Li12 Li14 Li13 148(20) . . . 1_545 ?
Li4 Li12 Li14 Li13 -49(11) 2_657 . . 1_545 ?
Li4 Li12 Li14 I1 -150(20) . . . 2_667 ?
Li4 Li12 Li14 I1 14(16) 2_657 . . 2_667 ?
Li4 Li12 Li14 S1 -149(21) . . . 2_657 ?
Li4 Li12 Li14 S1 14(11) 2_657 . . 2_657 ?
Li4 Li12 Li14 S2 -102(12) 2_657 . . . ?
Li4 Li12 Li14 S2 95(20) . . . . ?
Li4 Li12 Li14 S3 110(12) 2_657 . . 2_667 ?
Li4 Li12 Li14 S3 -53(20) . . . 2_667 ?
Li4 Li13 Li16 Si1 -54(14) 1_565 . . . ?
Li4 Li13 Li16 Si1 -24(8) 2_667 . . . ?
Li4 Li13 Li16 Li4 -29(8) 1_565 . . 2_667 ?
Li4 Li13 Li16 Li5 -154(11) 1_565 . . . ?
Li4 Li13 Li16 Li5 -124(4) 2_667 . . . ?
Li4 Li13 Li16 Li6 30(13) 1_565 . . . ?
Li4 Li13 Li16 Li6 60(6) 2_667 . . . ?
Li4 Li13 Li16 Li7 59(4) 2_667 . . . ?
Li4 Li13 Li16 Li7 30(12) 1_565 . . . ?
Li4 Li13 Li16 Li12 -12(4) 1_565 . . 1_565 ?
Li4 Li13 Li16 Li12 4.2(16) 2_667 . . 2_667 ?
Li4 Li13 Li16 Li12 -25(7) 1_565 . . 2_667 ?
Li4 Li13 Li16 Li12 17(5) 2_667 . . 1_565 ?
Li4 Li13 Li16 I1 147.1(17) 2_667 . . 1_455 ?
Li4 Li13 Li16 I1 118(9) 1_565 . . 1_455 ?
Li4 Li13 Li16 S1 32(8) 1_565 . . 2_667 ?
Li4 Li13 Li16 S1 61(2) 2_667 . . 2_667 ?
Li4 Li13 Li16 S2 23(20) 2_667 . . . ?
Li4 Li13 Li16 S2 -6(28) 1_565 . . . ?
Li4 Li13 Li16 S3 -38(3) 2_667 . . . ?
Li4 Li13 Li16 S3 -67(10) 1_565 . . . ?
Li5 Li6 Li13 Li4 -128(5) . . . 2_667 ?
Li5 Li6 Li13 Li4 -168(6) . . . 1_565 ?
Li5 Li6 Li13 Li12 -157(5) . . . 1_565 ?
Li5 Li6 Li13 Li12 -136(5) . . . 2_667 ?
Li5 Li6 Li13 Li14 169(6) . . . 1_565 ?
Li5 Li6 Li13 Li16 -4(6) . . . . ?
Li5 Li6 Li13 I1 80(4) . . . 1_455 ?
Li5 Li6 Li13 S1 174(4) . . . 2_667 ?
Li5 Li6 Li13 S3 -78(4) . . . . ?
Li5 Li6 Li16 Si1 136(19) . . . . ?
Li5 Li6 Li16 Li4 59(19) . . . 2_667 ?
Li5 Li6 Li16 Li7 -175(12) . . . . ?
Li5 Li6 Li16 Li12 50(19) . . . 2_667 ?
Li5 Li6 Li16 Li12 29(19) . . . 1_565 ?
Li5 Li6 Li16 Li13 9(15) . . . . ?
Li5 Li6 Li16 I1 -80(19) . . . 1_455 ?
Li5 Li6 Li16 S1 7(22) . . . 2_667 ?
Li5 Li6 Li16 S2 178(18) . . . . ?
Li5 Li6 Li16 S3 101(20) . . . . ?
Li5 Li13 Li16 Si1 100(7) . . . . ?
Li5 Li13 Li16 Li4 124(4) . . . 2_667 ?
Li5 Li13 Li16 Li6 -176(6) . . . . ?
Li5 Li13 Li16 Li7 -177(4) . . . . ?
Li5 Li13 Li16 Li12 129(5) . . . 2_667 ?
Li5 Li13 Li16 Li12 141(9) . . . 1_565 ?
Li5 Li13 Li16 I1 -88(4) . . . 1_455 ?
Li5 Li13 Li16 S1 -174(4) . . . 2_667 ?
Li5 Li13 Li16 S2 148(18) . . . . ?
Li5 Li13 Li16 S3 86(4) . . . . ?
Li6 Li5 Li13 Li4 165(7) . . . 1_565 ?
Li6 Li5 Li13 Li4 98(4) . . . 2_667 ?
Li6 Li5 Li13 Li12 110(6) . . . 2_667 ?
Li6 Li5 Li13 Li12 148(7) . . . 1_565 ?
Li6 Li5 Li13 Li14 -168(6) . . . 1_565 ?
Li6 Li5 Li13 Li16 2(3) . . . . ?
Li6 Li5 Li13 I1 -74(2) . . . 1_455 ?
Li6 Li5 Li13 S1 -30(22) . . . 2_667 ?
Li6 Li5 Li13 S2 -176(3) . . . 1_565 ?
Li6 Li5 Li13 S3 77(2) . . . . ?
Li6 Li5 Li16 Si1 -130(22) . . . . ?
Li6 Li5 Li16 Li4 -57(19) . . . 2_667 ?
Li6 Li5 Li16 Li7 3(7) . . . . ?
Li6 Li5 Li16 Li12 -48(19) . . . 2_667 ?
Li6 Li5 Li16 Li12 -30(19) . . . 1_565 ?
Li6 Li5 Li16 Li13 -11(18) . . . . ?
Li6 Li5 Li16 I1 79(19) . . . 1_455 ?
Li6 Li5 Li16 S1 -6(17) . . . 2_667 ?
Li6 Li5 Li16 S2 -177(24) . . . . ?
Li6 Li5 Li16 S3 -103(20) . . . . ?
Li6 Li7 Li14 Li1 -173.6(19) . . . 2_667 ?
Li6 Li7 Li14 Li4 65(6) . . . . ?
Li6 Li7 Li14 Li4 61(6) . . . 2_657 ?
Li6 Li7 Li14 Li12 62(7) . . . . ?
Li6 Li7 Li14 Li12 63(6) . . . 2_657 ?
Li6 Li7 Li14 Li13 -28(7) . . . 1_545 ?
Li6 Li7 Li14 I1 -123(3) . . . 2_667 ?
Li6 Li7 Li14 S1 -153(9) . . . 2_657 ?
Li6 Li7 Li14 S2 -12(4) . . . . ?
Li6 Li7 Li14 S3 133(3) . . . 2_667 ?
Li6 Li13 Li16 Si1 -84(8) . . . . ?
Li6 Li13 Li16 Li4 -60(6) . . . 2_667 ?
Li6 Li13 Li16 Li5 176(6) . . . . ?
Li6 Li13 Li16 Li7 -1(3) . . . . ?
Li6 Li13 Li16 Li12 -43(11) . . . 1_565 ?
Li6 Li13 Li16 Li12 -55(7) . . . 2_667 ?
Li6 Li13 Li16 I1 88(5) . . . 1_455 ?
Li6 Li13 Li16 S1 2(6) . . . 2_667 ?
Li6 Li13 Li16 S2 -36(16) . . . . ?
Li6 Li13 Li16 S3 -98(6) . . . . ?
Li7 Li4 Li14 Li1 -123(5) . . . 2_667 ?
Li7 Li4 Li14 Li4 171(5) . . . 2_657 ?
Li7 Li4 Li14 Li6 29(3) . . . . ?
Li7 Li4 Li14 Li12 162(18) . . . . ?
Li7 Li4 Li14 Li12 173(4) . . . 2_657 ?
Li7 Li4 Li14 Li13 132(5) . . . 1_545 ?
Li7 Li4 Li14 I1 -160(11) . . . 2_667 ?
Li7 Li4 Li14 S1 -169(5) . . . 2_657 ?
Li7 Li4 Li14 S2 77(5) . . . . ?
Li7 Li4 Li14 S3 -73(5) . . . 2_667 ?
Li7 Li6 Li13 Li4 54(4) . . . 2_667 ?
Li7 Li6 Li13 Li4 15(5) . . . 1_565 ?
Li7 Li6 Li13 Li5 -178(4) . . . . ?
Li7 Li6 Li13 Li12 46(4) . . . 2_667 ?
Li7 Li6 Li13 Li12 26(5) . . . 1_565 ?
Li7 Li6 Li13 Li14 -9(6) . . . 1_565 ?
Li7 Li6 Li13 Li16 179(7) . . . . ?
Li7 Li6 Li13 I1 -98(4) . . . 1_455 ?
Li7 Li6 Li13 S1 -3(4) . . . 2_667 ?
Li7 Li6 Li13 S3 104(4) . . . . ?
Li7 Li12 Li14 Li1 -126(5) . . . 2_667 ?
Li7 Li12 Li14 Li4 177(9) . . . 2_657 ?
Li7 Li12 Li14 Li4 -20(20) . . . . ?
Li7 Li12 Li14 Li6 29(4) . . . . ?
Li7 Li12 Li14 Li12 -177(20) . . . 2_657 ?
Li7 Li12 Li14 Li13 128(5) . . . 1_545 ?
Li7 Li12 Li14 I1 -170(9) . . . 2_667 ?
Li7 Li12 Li14 S1 -169(5) . . . 2_657 ?
Li7 Li12 Li14 S2 75(5) . . . . ?
Li7 Li12 Li14 S3 -73(5) . . . 2_667 ?
Li8 Li8 Li15 Li10 -138(26) 2_756 . . 2_756 ?
Li8 Li8 Li15 Li11 -179(18) 2_756 . . 2_766 ?
Li8 Li8 Li15 Li11 1(18) 2_756 . . 1_545 ?
Li8 Li8 Li15 S5 121(18) 2_756 . . . ?
Li8 Li8 Li15 S5 -59(18) 2_756 . . 2_756 ?
Li8 Li8 Li15 S6 -133(18) 2_756 . . 2_756 ?
Li8 Li8 Li15 S6 47(18) 2_756 . . . ?
Li8 Li8 Li15 S7 -153(18) 2_756 . . 2_766 ?
Li8 Li8 Li15 S7 27(18) 2_756 . . 1_545 ?
Li8 Li9 Li11 Li5 97.3(17) 2_766 . . 2_676 ?
Li8 Li9 Li11 Li5 118.7(16) 1_565 . . 2_676 ?
Li8 Li9 Li11 Li8 21.4(10) 1_565 . . 2_766 ?
Li8 Li9 Li11 Li8 -21.4(9) 2_766 . . 1_565 ?
Li8 Li9 Li11 Li10 20(4) 2_766 . . . ?
Li8 Li9 Li11 Li10 42(4) 1_565 . . . ?
Li8 Li9 Li11 Li15 10.5(5) 1_565 . . 1_565 ?
Li8 Li9 Li11 Li15 -10.9(5) 2_766 . . 1_565 ?
Li8 Li9 Li11 S2 123.9(9) 2_766 . . 2_666 ?
Li8 Li9 Li11 S2 145.3(7) 1_565 . . 2_666 ?
Li8 Li9 Li11 S4 -142.7(10) 1_565 . . 2_666 ?
Li8 Li9 Li11 S4 -164.2(13) 2_766 . . 2_666 ?
Li8 Li9 Li11 S5 48.7(7) 1_565 . . 2_766 ?
Li8 Li9 Li11 S5 27.3(10) 2_766 . . 2_766 ?
Li8 Li9 Li11 S6 14(3) 2_766 . . 1_565 ?
Li8 Li9 Li11 S6 35(3) 1_565 . . 1_565 ?
Li8 Li9 Li11 S7 -72.9(7) 2_766 . . . ?
Li8 Li9 Li11 S7 -51.5(5) 1_565 . . . ?
Li9 Li8 Li15 Li10 -125(16) 1_545 . . 2_756 ?
Li9 Li8 Li15 Li11 14.3(4) 1_545 . . 1_545 ?
Li9 Li8 Li15 Li11 -165.7(4) 1_545 . . 2_766 ?
Li9 Li8 Li15 S5 -45.5(6) 1_545 . . 2_756 ?
Li9 Li8 Li15 S5 134.5(6) 1_545 . . . ?
Li9 Li8 Li15 S6 60.3(12) 1_545 . . . ?
Li9 Li8 Li15 S6 -119.7(12) 1_545 . . 2_756 ?
Li9 Li8 Li15 S7 40.6(12) 1_545 . . 1_545 ?
Li9 Li8 Li15 S7 -139.4(12) 1_545 . . 2_766 ?
Li10 Li9 Li11 Li5 77(4) . . . 2_676 ?
Li10 Li9 Li11 Li8 -20(4) . . . 2_766 ?
Li10 Li9 Li11 Li8 -42(4) . . . 1_565 ?
Li10 Li9 Li11 Li15 -31(4) . . . 1_565 ?
Li10 Li9 Li11 S2 104(4) . . . 2_666 ?
Li10 Li9 Li11 S4 175(3) . . . 2_666 ?
Li10 Li9 Li11 S5 7(3) . . . 2_766 ?
Li10 Li9 Li11 S6 -6(7) . . . 1_565 ?
Li10 Li9 Li11 S7 -93(4) . . . . ?
Li11 Li5 Li13 Li4 -88(5) 2_676 . . 2_667 ?
Li11 Li5 Li13 Li4 -21(9) 2_676 . . 1_565 ?
Li11 Li5 Li13 Li6 174(3) 2_676 . . . ?
Li11 Li5 Li13 Li12 -76(7) 2_676 . . 2_667 ?
Li11 Li5 Li13 Li12 -38(9) 2_676 . . 1_565 ?
Li11 Li5 Li13 Li14 6(8) 2_676 . . 1_565 ?
Li11 Li5 Li13 Li16 176(4) 2_676 . . . ?
Li11 Li5 Li13 I1 100(4) 2_676 . . 1_455 ?
Li11 Li5 Li13 S1 144(20) 2_676 . . 2_667 ?
Li11 Li5 Li13 S2 -2(4) 2_676 . . 1_565 ?
Li11 Li5 Li13 S3 -109(4) 2_676 . . . ?
Li11 Li5 Li16 Si1 75(16) 2_676 . . . ?
Li11 Li5 Li16 Li4 148(15) 2_676 . . 2_667 ?
Li11 Li5 Li16 Li6 -155(15) 2_676 . . . ?
Li11 Li5 Li16 Li7 -152(13) 2_676 . . . ?
Li11 Li5 Li16 Li12 175(16) 2_676 . . 1_565 ?
Li11 Li5 Li16 Li12 157(15) 2_676 . . 2_667 ?
Li11 Li5 Li16 Li13 -166(16) 2_676 . . . ?
Li11 Li5 Li16 I1 -76(16) 2_676 . . 1_455 ?
Li11 Li5 Li16 S1 -161(14) 2_676 . . 2_667 ?
Li11 Li5 Li16 S2 28(20) 2_676 . . . ?
Li11 Li5 Li16 S3 102(15) 2_676 . . . ?
Li11 Li8 Li15 Li10 41(16) 2_766 . . 2_756 ?
Li11 Li8 Li15 Li10 -139(16) 1_545 . . 2_756 ?
Li11 Li8 Li15 Li11 180.000(0) 1_545 . . 2_766 ?
Li11 Li8 Li15 Li11 180.000(0) 2_766 . . 1_545 ?
Li11 Li8 Li15 S5 120.2(5) 2_766 . . 2_756 ?
Li11 Li8 Li15 S5 -59.8(5) 1_545 . . 2_756 ?
Li11 Li8 Li15 S5 120.2(5) 1_545 . . . ?
Li11 Li8 Li15 S5 -59.8(5) 2_766 . . . ?
Li11 Li8 Li15 S6 46.0(11) 1_545 . . . ?
Li11 Li8 Li15 S6 -134.0(11) 1_545 . . 2_756 ?
Li11 Li8 Li15 S6 46.0(11) 2_766 . . 2_756 ?
Li11 Li8 Li15 S6 -134.0(11) 2_766 . . . ?
Li11 Li8 Li15 S7 -153.6(13) 1_545 . . 2_766 ?
Li11 Li8 Li15 S7 -153.6(13) 2_766 . . 1_545 ?
Li11 Li8 Li15 S7 26.4(13) 1_545 . . 1_545 ?
Li11 Li8 Li15 S7 26.4(13) 2_766 . . 2_766 ?
Li12 Li4 Li12 Li7 -157(63) 2_657 . . . ?
Li12 Li4 Li12 Li13 -61(100) 2_657 . . 2_667 ?
Li12 Li4 Li12 Li13 117(100) 2_657 . . 1_545 ?
Li12 Li4 Li12 Li14 84(100) 2_657 . . . ?
Li12 Li4 Li12 S1 53(100) 2_657 . . 2_657 ?
Li12 Li4 Li12 S1 -124(100) 2_657 . . . ?
Li12 Li4 Li12 S2 162(100) 2_657 . . . ?
Li12 Li4 Li12 S3 -36(100) 2_657 . . 2_667 ?
Li12 Li4 Li14 Li1 75(20) . . . 2_667 ?
Li12 Li4 Li14 Li1 64(8) 2_657 . . 2_667 ?
Li12 Li4 Li14 Li4 9(14) . . . 2_657 ?
Li12 Li4 Li14 Li4 -3(4) 2_657 . . 2_657 ?
Li12 Li4 Li14 Li6 -144(6) 2_657 . . . ?
Li12 Li4 Li14 Li6 -133(19) . . . . ?
Li12 Li4 Li14 Li7 -162(18) . . . . ?
Li12 Li4 Li14 Li7 -173(4) 2_657 . . . ?
Li12 Li4 Li14 Li12 11(18) . . . 2_657 ?
Li12 Li4 Li14 Li12 -11(18) 2_657 . . . ?
Li12 Li4 Li14 Li13 -41(7) 2_657 . . 1_545 ?
Li12 Li4 Li14 Li13 -30(19) . . . 1_545 ?
Li12 Li4 Li14 I1 38(24) . . . 2_667 ?
Li12 Li4 Li14 I1 27(13) 2_657 . . 2_667 ?
Li12 Li4 Li14 S1 29(19) . . . 2_657 ?
Li12 Li4 Li14 S1 18(7) 2_657 . . 2_657 ?
Li12 Li4 Li14 S2 -85(20) . . . . ?
Li12 Li4 Li14 S2 -96(7) 2_657 . . . ?
Li12 Li4 Li14 S3 125(20) . . . 2_667 ?
Li12 Li4 Li14 S3 114(7) 2_657 . . 2_667 ?
Li12 Li5 Li6 Si1 -104.7(12) 1_565 . . . ?
Li12 Li5 Li6 Si1 -84.4(12) 2_667 . . . ?
Li12 Li5 Li6 Li4 -9.2(8) 2_667 . . 2_667 ?
Li12 Li5 Li6 Li4 -29.5(14) 1_565 . . 2_667 ?
Li12 Li5 Li6 Li12 -20.3(18) 1_565 . . 2_667 ?
Li12 Li5 Li6 Li13 17(4) 1_565 . . . ?
Li12 Li5 Li6 Li13 38(4) 2_667 . . . ?
Li12 Li5 Li6 Li14 -116(9) 2_667 . . . ?
Li12 Li5 Li6 Li14 -137(9) 1_565 . . . ?
Li12 Li5 Li6 Li16 -150(20) 1_565 . . . ?
Li12 Li5 Li6 Li16 -130(20) 2_667 . . . ?
Li12 Li5 Li6 I1 112.0(11) 1_565 . . 1_455 ?
Li12 Li5 Li6 I1 132.3(11) 2_667 . . 1_455 ?
Li12 Li5 Li6 S1 23.4(14) 1_565 . . 2_667 ?
Li12 Li5 Li6 S1 43.7(13) 2_667 . . 2_667 ?
Li12 Li5 Li6 S2 -147.6(15) 1_565 . . . ?
Li12 Li5 Li6 S2 -127.4(16) 2_667 . . . ?
Li12 Li5 Li6 S3 -74.9(10) 1_565 . . . ?
Li12 Li5 Li6 S3 -54.7(10) 2_667 . . . ?
Li12 Li5 Li13 Li4 55(5) 2_667 . . 1_565 ?
Li12 Li5 Li13 Li4 -11.8(17) 2_667 . . 2_667 ?
Li12 Li5 Li13 Li4 -50(4) 1_565 . . 2_667 ?
Li12 Li5 Li13 Li4 16(2) 1_565 . . 1_565 ?
Li12 Li5 Li13 Li6 -110(6) 2_667 . . . ?
Li12 Li5 Li13 Li6 -148(7) 1_565 . . . ?
Li12 Li5 Li13 Li12 -38(4) 1_565 . . 2_667 ?
Li12 Li5 Li13 Li12 38(4) 2_667 . . 1_565 ?
Li12 Li5 Li13 Li14 44(4) 1_565 . . 1_565 ?
Li12 Li5 Li13 Li14 82(6) 2_667 . . 1_565 ?
Li12 Li5 Li13 Li16 -146(7) 1_565 . . . ?
Li12 Li5 Li13 Li16 -108(6) 2_667 . . . ?
Li12 Li5 Li13 I1 138(5) 1_565 . . 1_455 ?
Li12 Li5 Li13 I1 176(5) 2_667 . . 1_455 ?
Li12 Li5 Li13 S1 -140(27) 2_667 . . 2_667 ?
Li12 Li5 Li13 S1 -178(28) 1_565 . . 2_667 ?
Li12 Li5 Li13 S2 35(5) 1_565 . . 1_565 ?
Li12 Li5 Li13 S2 74(4) 2_667 . . 1_565 ?
Li12 Li5 Li13 S3 -71(5) 1_565 . . . ?
Li12 Li5 Li13 S3 -33(4) 2_667 . . . ?
Li12 Li5 Li16 Si1 -100(4) 1_565 . . . ?
Li12 Li5 Li16 Si1 -81(3) 2_667 . . . ?
Li12 Li5 Li16 Li4 -8.5(9) 2_667 . . 2_667 ?
Li12 Li5 Li16 Li4 -27.1(17) 1_565 . . 2_667 ?
Li12 Li5 Li16 Li6 30(19) 1_565 . . . ?
Li12 Li5 Li16 Li6 48(19) 2_667 . . . ?
Li12 Li5 Li16 Li7 33(18) 1_565 . . . ?
Li12 Li5 Li16 Li7 52(17) 2_667 . . . ?
Li12 Li5 Li16 Li12 -18.7(19) 1_565 . . 2_667 ?
Li12 Li5 Li16 Li12 18.7(19) 2_667 . . 1_565 ?
Li12 Li5 Li16 Li13 18(4) 1_565 . . . ?
Li12 Li5 Li16 Li13 37(4) 2_667 . . . ?
Li12 Li5 Li16 I1 109.2(15) 1_565 . . 1_455 ?
Li12 Li5 Li16 I1 127.9(19) 2_667 . . 1_455 ?
Li12 Li5 Li16 S1 43(2) 2_667 . . 2_667 ?
Li12 Li5 Li16 S1 24(2) 1_565 . . 2_667 ?
Li12 Li5 Li16 S2 -129(5) 2_667 . . . ?
Li12 Li5 Li16 S2 -147(5) 1_565 . . . ?
Li12 Li5 Li16 S3 -73.0(15) 1_565 . . . ?
Li12 Li5 Li16 S3 -54.3(12) 2_667 . . . ?
Li12 Li6 Li13 Li4 -31.3(18) 2_667 . . 1_565 ?
Li12 Li6 Li13 Li4 7.9(10) 2_667 . . 2_667 ?
Li12 Li6 Li13 Li5 136(5) 2_667 . . . ?
Li12 Li6 Li13 Li12 -20(2) 2_667 . . 1_565 ?
Li12 Li6 Li13 Li14 -55(2) 2_667 . . 1_565 ?
Li12 Li6 Li13 Li16 133(7) 2_667 . . . ?
Li12 Li6 Li13 I1 -144.0(15) 2_667 . . 1_455 ?
Li12 Li6 Li13 S1 -49.3(13) 2_667 . . 2_667 ?
Li12 Li6 Li13 S3 58.2(12) 2_667 . . . ?
Li12 Li6 Li16 Si1 86.1(12) 2_667 . . . ?
Li12 Li6 Li16 Li4 9.7(8) 2_667 . . 2_667 ?
Li12 Li6 Li16 Li5 -50(19) 2_667 . . . ?
Li12 Li6 Li16 Li7 136(26) 2_667 . . . ?
Li12 Li6 Li16 Li12 -20.9(19) 2_667 . . 1_565 ?
Li12 Li6 Li16 Li13 -40(5) 2_667 . . . ?
Li12 Li6 Li16 I1 -129.3(14) 2_667 . . 1_455 ?
Li12 Li6 Li16 S1 -42(3) 2_667 . . 2_667 ?
Li12 Li6 Li16 S2 128(2) 2_667 . . . ?
Li12 Li6 Li16 S3 51(2) 2_667 . . . ?
Li12 Li7 Li14 Li1 124(6) . . . 2_667 ?
Li12 Li7 Li14 Li4 -1(2) . . . 2_657 ?
Li12 Li7 Li14 Li4 3(3) . . . . ?
Li12 Li7 Li14 Li6 -62(7) . . . . ?
Li12 Li7 Li14 Li12 1(4) . . . 2_657 ?
Li12 Li7 Li14 Li13 -90(6) . . . 1_545 ?
Li12 Li7 Li14 I1 175(5) . . . 2_667 ?
Li12 Li7 Li14 S1 145(15) . . . 2_657 ?
Li12 Li7 Li14 S2 -74(5) . . . . ?
Li12 Li7 Li14 S3 71(5) . . . 2_667 ?
Li12 Li12 Li14 Li1 51(22) 2_657 . . 2_667 ?
Li12 Li12 Li14 Li4 157(38) 2_657 . . . ?
Li12 Li12 Li14 Li4 -6(11) 2_657 . . 2_657 ?
Li12 Li12 Li14 Li6 -154(21) 2_657 . . . ?
Li12 Li12 Li14 Li7 177(20) 2_657 . . . ?
Li12 Li12 Li14 Li13 -55(21) 2_657 . . 1_545 ?
Li12 Li12 Li14 I1 7(25) 2_657 . . 2_667 ?
Li12 Li12 Li14 S1 8(21) 2_657 . . 2_657 ?
Li12 Li12 Li14 S2 -108(22) 2_657 . . . ?
Li12 Li12 Li14 S3 104(22) 2_657 . . 2_667 ?
Li12 Li13 Li16 Si1 -41(12) 1_565 . . . ?
Li12 Li13 Li16 Si1 -29(9) 2_667 . . . ?
Li12 Li13 Li16 Li4 -17(5) 1_565 . . 2_667 ?
Li12 Li13 Li16 Li4 -4.2(16) 2_667 . . 2_667 ?
Li12 Li13 Li16 Li5 -129(5) 2_667 . . . ?
Li12 Li13 Li16 Li5 -141(9) 1_565 . . . ?
Li12 Li13 Li16 Li6 55(7) 2_667 . . . ?
Li12 Li13 Li16 Li6 43(11) 1_565 . . . ?
Li12 Li13 Li16 Li7 55(5) 2_667 . . . ?
Li12 Li13 Li16 Li7 42(9) 1_565 . . . ?
Li12 Li13 Li16 Li12 13(5) 2_667 . . 1_565 ?
Li12 Li13 Li16 Li12 -13(5) 1_565 . . 2_667 ?
Li12 Li13 Li16 I1 143(3) 2_667 . . 1_455 ?
Li12 Li13 Li16 I1 130(6) 1_565 . . 1_455 ?
Li12 Li13 Li16 S1 57(3) 2_667 . . 2_667 ?
Li12 Li13 Li16 S1 44(6) 1_565 . . 2_667 ?
Li12 Li13 Li16 S2 7(25) 1_565 . . . ?
Li12 Li13 Li16 S2 19(21) 2_667 . . . ?
Li12 Li13 Li16 S3 -55(8) 1_565 . . . ?
Li12 Li13 Li16 S3 -42(4) 2_667 . . . ?
Li13 Li4 Li7 Si1 178.8(10) 1_545 . . 2_667 ?
Li13 Li4 Li7 Si1 -6.7(14) 2_667 . . 2_667 ?
Li13 Li4 Li7 Li3 -80(3) 2_667 . . 2_667 ?
Li13 Li4 Li7 Li3 106(3) 1_545 . . 2_667 ?
Li13 Li4 Li7 Li6 93.4(16) 2_667 . . . ?
Li13 Li4 Li7 Li6 -81.1(17) 1_545 . . . ?
Li13 Li4 Li7 Li12 -83(46) 1_545 . . . ?
Li13 Li4 Li7 Li12 92(46) 2_667 . . . ?
Li13 Li4 Li7 Li13 -91.1(18) 1_545 . . . ?
Li13 Li4 Li7 Li13 83.3(18) 2_667 . . . ?
Li13 Li4 Li7 Li14 -133(5) 2_667 . . . ?
Li13 Li4 Li7 Li14 53(5) 1_545 . . . ?
Li13 Li4 Li7 Li16 95.3(17) 2_667 . . . ?
Li13 Li4 Li7 Li16 -79.2(18) 1_545 . . . ?
Li13 Li4 Li7 I1 -123.9(12) 2_667 . . 2_667 ?
Li13 Li4 Li7 I1 61.6(13) 1_545 . . 2_667 ?
Li13 Li4 Li7 S1 15(2) 2_667 . . 2_667 ?
Li13 Li4 Li7 S1 -159.0(11) 1_545 . . 2_667 ?
Li13 Li4 Li7 S2 134.2(14) 2_667 . . . ?
Li13 Li4 Li7 S2 -40.3(10) 1_545 . . . ?
Li13 Li4 Li7 S3 -31.6(10) 2_667 . . 2_667 ?
Li13 Li4 Li7 S3 153.9(14) 1_545 . . 2_667 ?
Li13 Li4 Li12 Li7 86(46) 1_545 . . . ?
Li13 Li4 Li12 Li7 -96(45) 2_667 . . . ?
Li13 Li4 Li12 Li13 -178(4) 1_545 . . 2_667 ?
Li13 Li4 Li12 Li13 178(4) 2_667 . . 1_545 ?
Li13 Li4 Li12 Li14 -33(21) 1_545 . . . ?
Li13 Li4 Li12 Li14 145(17) 2_667 . . . ?
Li13 Li4 Li12 S1 114(3) 2_667 . . 2_657 ?
Li13 Li4 Li12 S1 -63(4) 2_667 . . . ?
Li13 Li4 Li12 S1 119(5) 1_545 . . . ?
Li13 Li4 Li12 S1 -64(2) 1_545 . . 2_657 ?
Li13 Li4 Li12 S2 46(4) 1_545 . . . ?
Li13 Li4 Li12 S2 -137(2) 2_667 . . . ?
Li13 Li4 Li12 S3 25(5) 2_667 . . 2_667 ?
Li13 Li4 Li12 S3 -153.0(19) 1_545 . . 2_667 ?
Li13 Li4 Li14 Li1 -61(4) 2_667 . . 2_667 ?
Li13 Li4 Li14 Li1 105.3(16) 1_545 . . 2_667 ?
Li13 Li4 Li14 Li4 -127(10) 2_667 . . 2_657 ?
Li13 Li4 Li14 Li4 39(8) 1_545 . . 2_657 ?
Li13 Li4 Li14 Li6 -103(2) 1_545 . . . ?
Li13 Li4 Li14 Li6 91(3) 2_667 . . . ?
Li13 Li4 Li14 Li7 62(6) 2_667 . . . ?
Li13 Li4 Li14 Li7 -132(5) 1_545 . . . ?
Li13 Li4 Li14 Li12 41(7) 1_545 . . 2_657 ?
Li13 Li4 Li14 Li12 -125(9) 2_667 . . 2_657 ?
Li13 Li4 Li14 Li12 30(19) 1_545 . . . ?
Li13 Li4 Li14 Li12 -136(21) 2_667 . . . ?
Li13 Li4 Li14 Li13 -166(4) 2_667 . . 1_545 ?
Li13 Li4 Li14 I1 -98(8) 2_667 . . 2_667 ?
Li13 Li4 Li14 I1 68(7) 1_545 . . 2_667 ?
Li13 Li4 Li14 S1 -107(3) 2_667 . . 2_657 ?
Li13 Li4 Li14 S1 59.2(10) 1_545 . . 2_657 ?
Li13 Li4 Li14 S2 -54.4(13) 1_545 . . . ?
Li13 Li4 Li14 S2 140(3) 2_667 . . . ?
Li13 Li4 Li14 S3 -11(3) 2_667 . . 2_667 ?
Li13 Li4 Li14 S3 155.3(12) 1_545 . . 2_667 ?
Li13 Li5 Li6 Si1 -122(4) . . . . ?
Li13 Li5 Li6 Li4 -47(4) . . . 2_667 ?
Li13 Li5 Li6 Li12 -38(4) . . . 2_667 ?
Li13 Li5 Li6 Li14 -154(9) . . . . ?
Li13 Li5 Li6 Li16 -167(20) . . . . ?
Li13 Li5 Li6 I1 95(4) . . . 1_455 ?
Li13 Li5 Li6 S1 6(5) . . . 2_667 ?
Li13 Li5 Li6 S2 -165(4) . . . . ?
Li13 Li5 Li6 S3 -92(4) . . . . ?
Li13 Li5 Li16 Si1 -118(6) . . . . ?
Li13 Li5 Li16 Li4 -45(4) . . . 2_667 ?
Li13 Li5 Li16 Li6 11(18) . . . . ?
Li13 Li5 Li16 Li7 15(17) . . . . ?
Li13 Li5 Li16 Li12 -37(4) . . . 2_667 ?
Li13 Li5 Li16 Li12 -18(4) . . . 1_565 ?
Li13 Li5 Li16 I1 91(4) . . . 1_455 ?
Li13 Li5 Li16 S1 6(4) . . . 2_667 ?
Li13 Li5 Li16 S2 -166(7) . . . . ?
Li13 Li5 Li16 S3 -91(4) . . . . ?
Li13 Li6 Li16 Si1 126(5) . . . . ?
Li13 Li6 Li16 Li4 50(6) . . . 2_667 ?
Li13 Li6 Li16 Li5 -9(15) . . . . ?
Li13 Li6 Li16 Li7 176(22) . . . . ?
Li13 Li6 Li16 Li12 19(5) . . . 1_565 ?
Li13 Li6 Li16 Li12 40(6) . . . 2_667 ?
Li13 Li6 Li16 I1 -89(5) . . . 1_455 ?
Li13 Li6 Li16 S1 -2(8) . . . 2_667 ?
Li13 Li6 Li16 S2 168(4) . . . . ?
Li13 Li6 Li16 S3 91(6) . . . . ?
Li13 Li7 Li14 Li1 179(3) . . . 2_667 ?
Li13 Li7 Li14 Li4 54(7) . . . 2_657 ?
Li13 Li7 Li14 Li4 57(8) . . . . ?
Li13 Li7 Li14 Li6 -7.6(17) . . . . ?
Li13 Li7 Li14 Li12 55(7) . . . 2_657 ?
Li13 Li7 Li14 Li12 54(8) . . . . ?
Li13 Li7 Li14 Li13 -36(8) . . . 1_545 ?
Li13 Li7 Li14 I1 -131(4) . . . 2_667 ?
Li13 Li7 Li14 S1 -161(8) . . . 2_657 ?
Li13 Li7 Li14 S2 -20(5) . . . . ?
Li13 Li7 Li14 S3 125(4) . . . 2_667 ?
Li13 Li12 Li14 Li1 105.7(15) 1_545 . . 2_667 ?
Li13 Li12 Li14 Li1 -68(3) 2_667 . . 2_667 ?
Li13 Li12 Li14 Li4 -148(20) 1_545 . . . ?
Li13 Li12 Li14 Li4 -125(13) 2_667 . . 2_657 ?
Li13 Li12 Li14 Li4 38(19) 2_667 . . . ?
Li13 Li12 Li14 Li4 49(11) 1_545 . . 2_657 ?
Li13 Li12 Li14 Li6 87(3) 2_667 . . . ?
Li13 Li12 Li14 Li6 -99(2) 1_545 . . . ?
Li13 Li12 Li14 Li7 58(6) 2_667 . . . ?
Li13 Li12 Li14 Li7 -128(5) 1_545 . . . ?
Li13 Li12 Li14 Li12 55(21) 1_545 . . 2_657 ?
Li13 Li12 Li14 Li12 -119(22) 2_667 . . 2_657 ?
Li13 Li12 Li14 Li13 -174(3) 2_667 . . 1_545 ?
Li13 Li12 Li14 I1 -111(5) 2_667 . . 2_667 ?
Li13 Li12 Li14 I1 62(5) 1_545 . . 2_667 ?
Li13 Li12 Li14 S1 -111(2) 2_667 . . 2_657 ?
Li13 Li12 Li14 S1 62.9(13) 1_545 . . 2_657 ?
Li13 Li12 Li14 S2 133(2) 2_667 . . . ?
Li13 Li12 Li14 S2 -53.4(14) 1_545 . . . ?
Li13 Li12 Li14 S3 158.6(15) 1_545 . . 2_667 ?
Li13 Li12 Li14 S3 -15(2) 2_667 . . 2_667 ?
Li14 Li4 Li7 Si1 126(5) . . . 2_667 ?
Li14 Li4 Li7 Li3 53(6) . . . 2_667 ?
Li14 Li4 Li7 Li6 -134(5) . . . . ?
Li14 Li4 Li7 Li12 -136(47) . . . . ?
Li14 Li4 Li7 Li13 -144(5) . . . . ?
Li14 Li4 Li7 Li16 -132(5) . . . . ?
Li14 Li4 Li7 I1 9(5) . . . 2_667 ?
Li14 Li4 Li7 S1 148(5) . . . 2_667 ?
Li14 Li4 Li7 S2 -93(5) . . . . ?
Li14 Li4 Li7 S3 101(5) . . . 2_667 ?
Li14 Li4 Li12 Li7 119(57) . . . . ?
Li14 Li4 Li12 Li13 33(21) . . . 1_545 ?
Li14 Li4 Li12 Li13 -145(17) . . . 2_667 ?
Li14 Li4 Li12 S1 152(16) . . . . ?
Li14 Li4 Li12 S1 -31(20) . . . 2_657 ?
Li14 Li4 Li12 S2 78(19) . . . . ?
Li14 Li4 Li12 S3 -120(21) . . . 2_667 ?
Li14 Li6 Li13 Li4 35(7) . . . 2_667 ?
Li14 Li6 Li13 Li4 -4(8) . . . 1_565 ?
Li14 Li6 Li13 Li5 164(6) . . . . ?
Li14 Li6 Li13 Li12 7(8) . . . 1_565 ?
Li14 Li6 Li13 Li12 27(8) . . . 2_667 ?
Li14 Li6 Li13 Li14 -28(8) . . . 1_565 ?
Li14 Li6 Li13 Li16 160(9) . . . . ?
Li14 Li6 Li13 I1 -117(7) . . . 1_455 ?
Li14 Li6 Li13 S1 -22(7) . . . 2_667 ?
Li14 Li6 Li13 S3 85(7) . . . . ?
Li14 Li6 Li16 Si1 -37(11) . . . . ?
Li14 Li6 Li16 Li4 -114(11) . . . 2_667 ?
Li14 Li6 Li16 Li5 -173(10) . . . . ?
Li14 Li6 Li16 Li7 12(16) . . . . ?
Li14 Li6 Li16 Li12 -123(12) . . . 2_667 ?
Li14 Li6 Li16 Li12 -144(11) . . . 1_565 ?
Li14 Li6 Li16 Li13 -164(8) . . . . ?
Li14 Li6 Li16 I1 107(11) . . . 1_455 ?
Li14 Li6 Li16 S1 -166(14) . . . 2_667 ?
Li14 Li6 Li16 S2 5(10) . . . . ?
Li14 Li6 Li16 S3 -72(13) . . . . ?
Li14 Li13 Li16 Si1 -100(12) 1_565 . . . ?
Li14 Li13 Li16 Li4 -76(12) 1_565 . . 2_667 ?
Li14 Li13 Li16 Li5 160(13) 1_565 . . . ?
Li14 Li13 Li16 Li6 -16(16) 1_565 . . . ?
Li14 Li13 Li16 Li7 -17(14) 1_565 . . . ?
Li14 Li13 Li16 Li12 -72(12) 1_565 . . 2_667 ?
Li14 Li13 Li16 Li12 -59(12) 1_565 . . 1_565 ?
Li14 Li13 Li16 I1 71(12) 1_565 . . 1_455 ?
Li14 Li13 Li16 S1 -15(11) 1_565 . . 2_667 ?
Li14 Li13 Li16 S2 -52(25) 1_565 . . . ?
Li14 Li13 Li16 S3 -114(11) 1_565 . . . ?
Li15 Li9 Li11 Li5 108.2(16) 1_565 . . 2_676 ?
Li15 Li9 Li11 Li8 10.9(5) 1_565 . . 2_766 ?
Li15 Li9 Li11 Li8 -10.5(5) 1_565 . . 1_565 ?
Li15 Li9 Li11 Li10 31(4) 1_565 . . . ?
Li15 Li9 Li11 S2 134.8(6) 1_565 . . 2_666 ?
Li15 Li9 Li11 S4 -153.3(11) 1_565 . . 2_666 ?
Li15 Li9 Li11 S5 38.2(7) 1_565 . . 2_766 ?
Li15 Li9 Li11 S6 25(3) 1_565 . . 1_565 ?
Li15 Li9 Li11 S7 -62.0(4) 1_565 . . . ?
Li16 Li5 Li6 Si1 45(19) . . . . ?
Li16 Li5 Li6 Li4 120(19) . . . 2_667 ?
Li16 Li5 Li6 Li12 130(19) . . . 2_667 ?
Li16 Li5 Li6 Li13 167(20) . . . . ?
Li16 Li5 Li6 Li14 13(20) . . . . ?
Li16 Li5 Li6 I1 -98(19) . . . 1_455 ?
Li16 Li5 Li6 S1 173(20) . . . 2_667 ?
Li16 Li5 Li6 S2 2(19) . . . . ?
Li16 Li5 Li6 S3 75(19) . . . . ?
Li16 Li5 Li13 Li4 96(5) . . . 2_667 ?
Li16 Li5 Li13 Li4 163(7) . . . 1_565 ?
Li16 Li5 Li13 Li6 -2(3) . . . . ?
Li16 Li5 Li13 Li12 108(6) . . . 2_667 ?
Li16 Li5 Li13 Li12 146(7) . . . 1_565 ?
Li16 Li5 Li13 Li14 -170(6) . . . 1_565 ?
Li16 Li5 Li13 I1 -76(3) . . . 1_455 ?
Li16 Li5 Li13 S1 -32(23) . . . 2_667 ?
Li16 Li5 Li13 S2 -178(4) . . . 1_565 ?
Li16 Li5 Li13 S3 75(4) . . . . ?
Li16 Li6 Li13 Li4 -125(7) . . . 2_667 ?
Li16 Li6 Li13 Li4 -164(7) . . . 1_565 ?
Li16 Li6 Li13 Li5 4(6) . . . . ?
Li16 Li6 Li13 Li12 -133(7) . . . 2_667 ?
Li16 Li6 Li13 Li12 -153(7) . . . 1_565 ?
Li16 Li6 Li13 Li14 173(7) . . . 1_565 ?
Li16 Li6 Li13 I1 83(6) . . . 1_455 ?
Li16 Li6 Li13 S1 178(7) . . . 2_667 ?
Li16 Li6 Li13 S3 -74(6) . . . . ?
Li16 Li7 Li14 Li1 -172.5(19) . . . 2_667 ?
Li16 Li7 Li14 Li4 62(6) . . . 2_657 ?
Li16 Li7 Li14 Li4 66(6) . . . . ?
Li16 Li7 Li14 Li6 1.1(16) . . . . ?
Li16 Li7 Li14 Li12 64(6) . . . 2_657 ?
Li16 Li7 Li14 Li12 63(6) . . . . ?
Li16 Li7 Li14 Li13 -27(7) . . . 1_545 ?
Li16 Li7 Li14 I1 -122(3) . . . 2_667 ?
Li16 Li7 Li14 S1 -152(9) . . . 2_657 ?
Li16 Li7 Li14 S2 -11(4) . . . . ?
Li16 Li7 Li14 S3 134(3) . . . 2_667 ?
Li16 Li9 Li11 Li5 -47(3) 2_666 . . 2_676 ?
Li16 Li9 Li11 Li8 -166.0(15) 2_666 . . 1_565 ?
Li16 Li9 Li11 Li8 -144.6(15) 2_666 . . 2_766 ?
Li16 Li9 Li11 Li10 -124(5) 2_666 . . . ?
Li16 Li9 Li11 Li15 -155.5(14) 2_666 . . 1_565 ?
Li16 Li9 Li11 S2 -20.7(17) 2_666 . . 2_666 ?
Li16 Li9 Li11 S4 51(2) 2_666 . . 2_666 ?
Li16 Li9 Li11 S5 -117.3(18) 2_666 . . 2_766 ?
Li16 Li9 Li11 S6 -131(3) 2_666 . . 1_565 ?
Li16 Li9 Li11 S7 142.5(15) 2_666 . . . ?
I1 Li5 Li6 Si1 143.3(9) 1_455 . . . ?
I1 Li5 Li6 Li4 -141.5(9) 1_455 . . 2_667 ?
I1 Li5 Li6 Li12 -132.3(11) 1_455 . . 2_667 ?
I1 Li5 Li6 Li13 -95(4) 1_455 . . . ?
I1 Li5 Li6 Li14 111(9) 1_455 . . . ?
I1 Li5 Li6 Li16 98(20) 1_455 . . . ?
I1 Li5 Li13 Li4 -121(5) 1_455 . . 1_565 ?
I1 Li5 Li13 Li4 172(4) 1_455 . . 2_667 ?
I1 Li5 Li13 Li6 74(2) 1_455 . . . ?
I1 Li5 Li13 Li12 -176(5) 1_455 . . 2_667 ?
I1 Li5 Li13 Li12 -138(5) 1_455 . . 1_565 ?
I1 Li5 Li13 Li14 -94(4) 1_455 . . 1_565 ?
I1 Li5 Li13 Li16 76(3) 1_455 . . . ?
I1 Li5 Li16 Si1 151(4) 1_455 . . . ?
I1 Li5 Li16 Li4 -136(2) 1_455 . . 2_667 ?
I1 Li5 Li16 Li6 -79(19) 1_455 . . . ?
I1 Li5 Li16 Li7 -76(17) 1_455 . . . ?
I1 Li5 Li16 Li12 -109.2(15) 1_455 . . 1_565 ?
I1 Li5 Li16 Li12 -127.9(19) 1_455 . . 2_667 ?
I1 Li5 Li16 Li13 -91(4) 1_455 . . . ?
I1 Li6 Li13 Li4 113(2) 1_455 . . 1_565 ?
I1 Li6 Li13 Li4 151.9(12) 1_455 . . 2_667 ?
I1 Li6 Li13 Li5 -80(4) 1_455 . . . ?
I1 Li6 Li13 Li12 144.0(15) 1_455 . . 2_667 ?
I1 Li6 Li13 Li12 124(2) 1_455 . . 1_565 ?
I1 Li6 Li13 Li14 89(2) 1_455 . . 1_565 ?
I1 Li6 Li13 Li16 -83(6) 1_455 . . . ?
I1 Li6 Li16 Si1 -144.6(8) 1_455 . . . ?
I1 Li6 Li16 Li4 139.0(11) 1_455 . . 2_667 ?
I1 Li6 Li16 Li5 80(19) 1_455 . . . ?
I1 Li6 Li16 Li7 -95(26) 1_455 . . . ?
I1 Li6 Li16 Li12 108.3(16) 1_455 . . 1_565 ?
I1 Li6 Li16 Li12 129.3(14) 1_455 . . 2_667 ?
I1 Li6 Li16 Li13 89(5) 1_455 . . . ?
I1 Li7 Li14 Li1 -50.2(15) 2_667 . . 2_667 ?
I1 Li7 Li14 Li4 -172(5) 2_667 . . . ?
I1 Li7 Li14 Li4 -175(4) 2_667 . . 2_657 ?
I1 Li7 Li14 Li6 123(3) 2_667 . . . ?
I1 Li7 Li14 Li12 -174(4) 2_667 . . 2_657 ?
I1 Li7 Li14 Li12 -175(5) 2_667 . . . ?
I1 Li7 Li14 Li13 95(4) 2_667 . . 1_545 ?
I1 Li13 Li16 Si1 -172(7) 1_455 . . . ?
I1 Li13 Li16 Li4 -147.1(17) 1_455 . . 2_667 ?
I1 Li13 Li16 Li5 88(4) 1_455 . . . ?
I1 Li13 Li16 Li6 -88(5) 1_455 . . . ?
I1 Li13 Li16 Li7 -88(3) 1_455 . . . ?
I1 Li13 Li16 Li12 -143(3) 1_455 . . 2_667 ?
I1 Li13 Li16 Li12 -130(6) 1_455 . . 1_565 ?
S1 Li4 Li7 Si1 113.7(9) 2_657 . . 2_667 ?
S1 Li4 Li7 Si1 -68.3(10) . . . 2_667 ?
S1 Li4 Li7 Li3 41(4) 2_657 . . 2_667 ?
S1 Li4 Li7 Li3 -141(2) . . . 2_667 ?
S1 Li4 Li7 Li6 31.8(17) . . . . ?
S1 Li4 Li7 Li6 -146.2(10) 2_657 . . . ?
S1 Li4 Li7 Li12 30(46) . . . . ?
S1 Li4 Li7 Li12 -148(47) 2_657 . . . ?
S1 Li4 Li7 Li13 21.8(18) . . . . ?
S1 Li4 Li7 Li13 -156.2(10) 2_657 . . . ?
S1 Li4 Li7 Li14 166(5) . . . . ?
S1 Li4 Li7 Li14 -12(5) 2_657 . . . ?
S1 Li4 Li7 Li16 33.7(19) . . . . ?
S1 Li4 Li7 Li16 -144.3(14) 2_657 . . . ?
S1 Li4 Li7 S1 -46.1(18) . . . 2_667 ?
S1 Li4 Li7 S1 135.9(11) 2_657 . . 2_667 ?
S1 Li4 Li7 S2 72.6(9) . . . . ?
S1 Li4 Li7 S2 -105.3(11) 2_657 . . . ?
S1 Li4 Li7 S3 88.8(10) 2_657 . . 2_667 ?
S1 Li4 Li7 S3 -93.2(10) . . . 2_667 ?
S1 Li4 Li12 Li7 -33(49) . . . . ?
S1 Li4 Li12 Li7 150(44) 2_657 . . . ?
S1 Li4 Li12 Li13 64(2) 2_657 . . 1_545 ?
S1 Li4 Li12 Li13 -119(5) . . . 1_545 ?
S1 Li4 Li12 Li13 63(4) . . . 2_667 ?
S1 Li4 Li12 Li13 -114(4) 2_657 . . 2_667 ?
S1 Li4 Li12 Li14 -152(16) . . . . ?
S1 Li4 Li12 Li14 31(20) 2_657 . . . ?
S1 Li4 Li12 S1 -177(5) 2_657 . . . ?
S1 Li4 Li12 S1 177(5) . . . 2_657 ?
S1 Li4 Li12 S2 -73(5) . . . . ?
S1 Li4 Li12 S2 109(2) 2_657 . . . ?
S1 Li4 Li12 S3 88(4) . . . 2_667 ?
S1 Li4 Li12 S3 -89(4) 2_657 . . 2_667 ?
S1 Li4 Li14 Li1 46.1(16) 2_657 . . 2_667 ?
S1 Li4 Li14 Li1 -144(3) . . . 2_667 ?
S1 Li4 Li14 Li4 -20(8) 2_657 . . 2_657 ?
S1 Li4 Li14 Li4 150(12) . . . 2_657 ?
S1 Li4 Li14 Li6 -162.2(17) 2_657 . . . ?
S1 Li4 Li14 Li6 8(5) . . . . ?
S1 Li4 Li14 Li7 -21(8) . . . . ?
S1 Li4 Li14 Li7 169(5) 2_657 . . . ?
S1 Li4 Li14 Li12 -29(19) 2_657 . . . ?
S1 Li4 Li14 Li12 -18(7) 2_657 . . 2_657 ?
S1 Li4 Li14 Li12 152(10) . . . 2_657 ?
S1 Li4 Li14 Li12 141(22) . . . . ?
S1 Li4 Li14 Li13 111(4) . . . 1_545 ?
S1 Li4 Li14 Li13 -59.2(10) 2_657 . . 1_545 ?
S1 Li4 Li14 S1 170(4) . . . 2_657 ?
S1 Li4 Li14 S2 56(4) . . . . ?
S1 Li4 Li14 S2 -113.6(10) 2_657 . . . ?
S1 Li4 Li14 S3 -94(4) . . . 2_667 ?
S1 Li4 Li14 S3 96.1(8) 2_657 . . 2_667 ?
S1 Li6 Li13 Li4 18.0(19) 2_667 . . 1_565 ?
S1 Li6 Li13 Li4 57.2(9) 2_667 . . 2_667 ?
S1 Li6 Li13 Li5 -174(4) 2_667 . . . ?
S1 Li6 Li13 Li12 49.3(13) 2_667 . . 2_667 ?
S1 Li6 Li13 Li12 29.0(19) 2_667 . . 1_565 ?
S1 Li6 Li13 Li14 -6(2) 2_667 . . 1_565 ?
S1 Li6 Li13 Li16 -178(7) 2_667 . . . ?
S1 Li6 Li13 S3 107.5(8) 2_667 . . . ?
S1 Li6 Li16 Si1 129(3) 2_667 . . . ?
S1 Li6 Li16 Li4 52(3) 2_667 . . 2_667 ?
S1 Li6 Li16 Li5 -7(22) 2_667 . . . ?
S1 Li6 Li16 Li7 178(29) 2_667 . . . ?
S1 Li6 Li16 Li12 42(3) 2_667 . . 2_667 ?
S1 Li6 Li16 Li12 21(3) 2_667 . . 1_565 ?
S1 Li6 Li16 Li13 2(8) 2_667 . . . ?
S1 Li6 Li16 S2 171(5) 2_667 . . . ?
S1 Li6 Li16 S3 94(3) 2_667 . . . ?
S1 Li7 Li14 Li1 60(7) 2_667 . . 2_667 ?
S1 Li7 Li14 Li4 -65(9) 2_667 . . 2_657 ?
S1 Li7 Li14 Li4 -61(9) 2_667 . . . ?
S1 Li7 Li14 Li6 -126(9) 2_667 . . . ?
S1 Li7 Li14 Li12 -64(9) 2_667 . . 2_657 ?
S1 Li7 Li14 Li12 -64(9) 2_667 . . . ?
S1 Li7 Li14 Li13 -155(3) 2_667 . . 1_545 ?
S1 Li7 Li14 S1 80(14) 2_667 . . 2_657 ?
S1 Li7 Li14 S2 -139(6) 2_667 . . . ?
S1 Li7 Li14 S3 6(7) 2_667 . . 2_667 ?
S1 Li12 Li14 Li1 -138(2) . . . 2_667 ?
S1 Li12 Li14 Li1 42.9(16) 2_657 . . 2_667 ?
S1 Li12 Li14 Li4 149(21) 2_657 . . . ?
S1 Li12 Li14 Li4 164(14) . . . 2_657 ?
S1 Li12 Li14 Li4 -32(19) . . . . ?
S1 Li12 Li14 Li4 -14(11) 2_657 . . 2_657 ?
S1 Li12 Li14 Li6 17(4) . . . . ?
S1 Li12 Li14 Li6 -161.8(17) 2_657 . . . ?
S1 Li12 Li14 Li7 169(5) 2_657 . . . ?
S1 Li12 Li14 Li7 -12(7) . . . . ?
S1 Li12 Li14 Li12 -8(21) 2_657 . . 2_657 ?
S1 Li12 Li14 Li12 171(24) . . . 2_657 ?
S1 Li12 Li14 Li13 116(3) . . . 1_545 ?
S1 Li12 Li14 Li13 -62.9(13) 2_657 . . 1_545 ?
S1 Li12 Li14 S1 179(3) . . . 2_657 ?
S1 Li12 Li14 S2 63(3) . . . . ?
S1 Li12 Li14 S2 -116.2(14) 2_657 . . . ?
S1 Li12 Li14 S3 -86(3) . . . 2_667 ?
S1 Li12 Li14 S3 95.7(12) 2_657 . . 2_667 ?
S1 Li13 Li16 Si1 -86(6) 2_667 . . . ?
S1 Li13 Li16 Li4 -61(2) 2_667 . . 2_667 ?
S1 Li13 Li16 Li5 174(4) 2_667 . . . ?
S1 Li13 Li16 Li6 -2(6) 2_667 . . . ?
S1 Li13 Li16 Li7 -2(4) 2_667 . . . ?
S1 Li13 Li16 Li12 -57(3) 2_667 . . 2_667 ?
S1 Li13 Li16 Li12 -44(7) 2_667 . . 1_565 ?
S1 Li13 Li16 S2 -38(19) 2_667 . . . ?
S1 Li13 Li16 S3 -99(2) 2_667 . . . ?
S2 Li4 Li7 Si1 -141.0(5) . . . 2_667 ?
S2 Li4 Li7 Li3 146(3) . . . 2_667 ?
S2 Li4 Li7 Li6 -40.9(12) . . . . ?
S2 Li4 Li7 Li12 -43(46) . . . . ?
S2 Li4 Li7 Li13 -50.9(13) . . . . ?
S2 Li4 Li7 Li14 93(5) . . . . ?
S2 Li4 Li7 Li16 -38.9(15) . . . . ?
S2 Li4 Li7 S1 -118.8(12) . . . 2_667 ?
S2 Li4 Li7 S3 -165.8(8) . . . 2_667 ?
S2 Li4 Li12 Li7 41(44) . . . . ?
S2 Li4 Li12 Li13 137(2) . . . 2_667 ?
S2 Li4 Li12 Li13 -46(4) . . . 1_545 ?
S2 Li4 Li12 Li14 -78(19) . . . . ?
S2 Li4 Li12 S1 -109(2) . . . 2_657 ?
S2 Li4 Li12 S1 73(5) . . . . ?
S2 Li4 Li12 S3 161(5) . . . 2_667 ?
S2 Li4 Li14 Li1 160(2) . . . 2_667 ?
S2 Li4 Li14 Li4 93(8) . . . 2_657 ?
S2 Li4 Li14 Li6 -48.6(15) . . . . ?
S2 Li4 Li14 Li7 -77(5) . . . . ?
S2 Li4 Li14 Li12 85(20) . . . . ?
S2 Li4 Li14 Li12 96(7) . . . 2_657 ?
S2 Li4 Li14 Li13 54.4(13) . . . 1_545 ?
S2 Li4 Li14 S1 113.6(10) . . . 2_657 ?
S2 Li4 Li14 S3 -150.2(13) . . . 2_667 ?
S2 Li5 Li6 Si1 -127.2(17) 1_565 . . . ?
S2 Li5 Li6 Li4 -52(2) 1_565 . . 2_667 ?
S2 Li5 Li6 Li12 -43(2) 1_565 . . 2_667 ?
S2 Li5 Li6 Li13 -5(3) 1_565 . . . ?
S2 Li5 Li6 Li14 -159(8) 1_565 . . . ?
S2 Li5 Li6 Li16 -172(20) 1_565 . . . ?
S2 Li5 Li6 S1 1(3) 1_565 . . 2_667 ?
S2 Li5 Li6 S2 -170.1(12) 1_565 . . . ?
S2 Li5 Li6 S3 -97(2) 1_565 . . . ?
S2 Li5 Li13 Li4 -85(4) 1_565 . . 2_667 ?
S2 Li5 Li13 Li4 -19(5) 1_565 . . 1_565 ?
S2 Li5 Li13 Li6 176(3) 1_565 . . . ?
S2 Li5 Li13 Li12 -35(5) 1_565 . . 1_565 ?
S2 Li5 Li13 Li12 -74(4) 1_565 . . 2_667 ?
S2 Li5 Li13 Li14 8(4) 1_565 . . 1_565 ?
S2 Li5 Li13 Li16 178(4) 1_565 . . . ?
S2 Li5 Li13 S1 146(24) 1_565 . . 2_667 ?
S2 Li5 Li13 S3 -106.4(7) 1_565 . . . ?
S2 Li5 Li16 Si1 -121(4) 1_565 . . . ?
S2 Li5 Li16 Li4 -48(5) 1_565 . . 2_667 ?
S2 Li5 Li16 Li6 9(23) 1_565 . . . ?
S2 Li5 Li16 Li7 12(21) 1_565 . . . ?
S2 Li5 Li16 Li12 -40(5) 1_565 . . 2_667 ?
S2 Li5 Li16 Li12 -21(4) 1_565 . . 1_565 ?
S2 Li5 Li16 Li13 -2(6) 1_565 . . . ?
S2 Li5 Li16 S1 3(6) 1_565 . . 2_667 ?
S2 Li5 Li16 S2 -168(2) 1_565 . . . ?
S2 Li5 Li16 S3 -94(4) 1_565 . . . ?
S2 Li6 Li13 Li4 -144(3) . . . 1_565 ?
S2 Li6 Li13 Li4 -105(3) . . . 2_667 ?
S2 Li6 Li13 Li5 23(6) . . . . ?
S2 Li6 Li13 Li12 -113(3) . . . 2_667 ?
S2 Li6 Li13 Li12 -133(3) . . . 1_565 ?
S2 Li6 Li13 Li14 -168(2) . . . 1_565 ?
S2 Li6 Li13 Li16 20(7) . . . . ?
S2 Li6 Li13 S1 -162(3) . . . 2_667 ?
S2 Li6 Li13 S3 -55(3) . . . . ?
S2 Li6 Li16 Si1 -42.1(13) . . . . ?
S2 Li6 Li16 Li4 -118(2) . . . 2_667 ?
S2 Li6 Li16 Li5 -178(17) . . . . ?
S2 Li6 Li16 Li7 7(24) . . . . ?
S2 Li6 Li16 Li12 -149.1(19) . . . 1_565 ?
S2 Li6 Li16 Li12 -128(2) . . . 2_667 ?
S2 Li6 Li16 Li13 -168(4) . . . . ?
S2 Li6 Li16 S1 -171(5) . . . 2_667 ?
S2 Li6 Li16 S3 -77(3) . . . . ?
S2 Li7 Li14 Li1 -161(2) . . . 2_667 ?
S2 Li7 Li14 Li4 77(5) . . . . ?
S2 Li7 Li14 Li4 74(4) . . . 2_657 ?
S2 Li7 Li14 Li6 12(4) . . . . ?
S2 Li7 Li14 Li12 74(5) . . . . ?
S2 Li7 Li14 Li12 75(4) . . . 2_657 ?
S2 Li7 Li14 Li13 -16(4) . . . 1_545 ?
S2 Li7 Li14 S1 -141(12) . . . 2_657 ?
S2 Li7 Li14 S3 144.9(16) . . . 2_667 ?
S2 Li9 Li11 Li5 -26.6(13) 2_666 . . 2_676 ?
S2 Li9 Li11 Li8 -123.9(9) 2_666 . . 2_766 ?
S2 Li9 Li11 Li8 -145.3(7) 2_666 . . 1_565 ?
S2 Li9 Li11 Li10 -104(4) 2_666 . . . ?
S2 Li9 Li11 Li15 -134.8(6) 2_666 . . 1_565 ?
S2 Li9 Li11 S4 71.9(6) 2_666 . . 2_666 ?
S2 Li9 Li11 S5 -96.6(4) 2_666 . . 2_766 ?
S2 Li9 Li11 S6 -110(3) 2_666 . . 1_565 ?
S2 Li9 Li11 S7 163.2(5) 2_666 . . . ?
S2 Li12 Li14 Li1 159(2) . . . 2_667 ?
S2 Li12 Li14 Li4 -95(20) . . . . ?
S2 Li12 Li14 Li4 102(12) . . . 2_657 ?
S2 Li12 Li14 Li6 -45.5(15) . . . . ?
S2 Li12 Li14 Li7 -75(5) . . . . ?
S2 Li12 Li14 Li12 108(22) . . . 2_657 ?
S2 Li12 Li14 Li13 53.4(14) . . . 1_545 ?
S2 Li12 Li14 S1 116.2(14) . . . 2_657 ?
S2 Li12 Li14 S3 -148.1(16) . . . 2_667 ?
S2 Li13 Li16 Si1 103(9) 1_565 . . . ?
S2 Li13 Li16 Li4 128(10) 1_565 . . 2_667 ?
S2 Li13 Li16 Li5 3(8) 1_565 . . . ?
S2 Li13 Li16 Li6 -173(5) 1_565 . . . ?
S2 Li13 Li16 Li7 -173(6) 1_565 . . . ?
S2 Li13 Li16 Li12 132(11) 1_565 . . 2_667 ?
S2 Li13 Li16 Li12 145(15) 1_565 . . 1_565 ?
S2 Li13 Li16 S1 -171(10) 1_565 . . 2_667 ?
S2 Li13 Li16 S2 151(13) 1_565 . . . ?
S2 Li13 Li16 S3 90(9) 1_565 . . . ?
S3 Li4 Li7 Si1 24.9(6) 2_667 . . 2_667 ?
S3 Li4 Li7 Li3 -48(3) 2_667 . . 2_667 ?
S3 Li4 Li7 Li6 125.0(11) 2_667 . . . ?
S3 Li4 Li7 Li12 123(46) 2_667 . . . ?
S3 Li4 Li7 Li13 115.0(12) 2_667 . . . ?
S3 Li4 Li7 Li14 -101(5) 2_667 . . . ?
S3 Li4 Li7 Li16 126.9(14) 2_667 . . . ?
S3 Li4 Li7 S1 47.1(14) 2_667 . . 2_667 ?
S3 Li4 Li7 S2 165.8(8) 2_667 . . . ?
S3 Li4 Li12 Li7 -121(48) 2_667 . . . ?
S3 Li4 Li12 Li13 153.0(19) 2_667 . . 1_545 ?
S3 Li4 Li12 Li13 -25(5) 2_667 . . 2_667 ?
S3 Li4 Li12 Li14 120(21) 2_667 . . . ?
S3 Li4 Li12 S1 -88(4) 2_667 . . . ?
S3 Li4 Li12 S1 89(4) 2_667 . . 2_657 ?
S3 Li4 Li12 S2 -161(5) 2_667 . . . ?
S3 Li4 Li14 Li1 -50.0(13) 2_667 . . 2_667 ?
S3 Li4 Li14 Li4 -117(8) 2_667 . . 2_657 ?
S3 Li4 Li14 Li6 101.6(19) 2_667 . . . ?
S3 Li4 Li14 Li7 73(5) 2_667 . . . ?
S3 Li4 Li14 Li12 -125(20) 2_667 . . . ?
S3 Li4 Li14 Li12 -114(7) 2_667 . . 2_657 ?
S3 Li4 Li14 Li13 -155.3(12) 2_667 . . 1_545 ?
S3 Li4 Li14 S1 -96.1(8) 2_667 . . 2_657 ?
S3 Li4 Li14 S2 150.2(13) 2_667 . . . ?
S3 Li5 Li6 Si1 -29.7(8) . . . . ?
S3 Li5 Li6 Li4 45.4(8) . . . 2_667 ?
S3 Li5 Li6 Li12 54.7(10) . . . 2_667 ?
S3 Li5 Li6 Li13 92(4) . . . . ?
S3 Li5 Li6 Li14 -62(9) . . . . ?
S3 Li5 Li6 Li16 -75(19) . . . . ?
S3 Li5 Li6 S1 98.4(11) . . . 2_667 ?
S3 Li5 Li6 S2 -72.7(13) . . . . ?
S3 Li5 Li13 Li4 21(4) . . . 2_667 ?
S3 Li5 Li13 Li4 88(5) . . . 1_565 ?
S3 Li5 Li13 Li6 -77(2) . . . . ?
S3 Li5 Li13 Li12 33(4) . . . 2_667 ?
S3 Li5 Li13 Li12 71(5) . . . 1_565 ?
S3 Li5 Li13 Li14 115(4) . . . 1_565 ?
S3 Li5 Li13 Li16 -75(4) . . . . ?
S3 Li5 Li13 S1 -107(24) . . . 2_667 ?
S3 Li5 Li13 S2 106.4(7) . . . 1_565 ?
S3 Li5 Li16 Si1 -27(3) . . . . ?
S3 Li5 Li16 Li4 45.8(9) . . . 2_667 ?
S3 Li5 Li16 Li6 103(20) . . . . ?
S3 Li5 Li16 Li7 106(18) . . . . ?
S3 Li5 Li16 Li12 73.0(15) . . . 1_565 ?
S3 Li5 Li16 Li12 54.3(12) . . . 2_667 ?
S3 Li5 Li16 Li13 91(4) . . . . ?
S3 Li5 Li16 S1 97(2) . . . 2_667 ?
S3 Li5 Li16 S2 -74(5) . . . . ?
S3 Li6 Li13 Li4 -89.5(19) . . . 1_565 ?
S3 Li6 Li13 Li4 -50.3(8) . . . 2_667 ?
S3 Li6 Li13 Li5 78(4) . . . . ?
S3 Li6 Li13 Li12 -78.5(19) . . . 1_565 ?
S3 Li6 Li13 Li12 -58.2(12) . . . 2_667 ?
S3 Li6 Li13 Li14 -113(2) . . . 1_565 ?
S3 Li6 Li13 Li16 74(6) . . . . ?
S3 Li6 Li13 S1 -107.5(8) . . . 2_667 ?
S3 Li6 Li16 Si1 35(3) . . . . ?
S3 Li6 Li16 Li4 -41(3) . . . 2_667 ?
S3 Li6 Li16 Li5 -101(20) . . . . ?
S3 Li6 Li16 Li7 85(27) . . . . ?
S3 Li6 Li16 Li12 -72(2) . . . 1_565 ?
S3 Li6 Li16 Li12 -51(2) . . . 2_667 ?
S3 Li6 Li16 Li13 -91(6) . . . . ?
S3 Li6 Li16 S1 -94(3) . . . 2_667 ?
S3 Li6 Li16 S2 77(3) . . . . ?
S3 Li7 Li14 Li1 53.9(12) 2_667 . . 2_667 ?
S3 Li7 Li14 Li4 -71(4) 2_667 . . 2_657 ?
S3 Li7 Li14 Li4 -68(5) 2_667 . . . ?
S3 Li7 Li14 Li6 -133(3) 2_667 . . . ?
S3 Li7 Li14 Li12 -70(4) 2_667 . . 2_657 ?
S3 Li7 Li14 Li12 -71(5) 2_667 . . . ?
S3 Li7 Li14 Li13 -161(5) 2_667 . . 1_545 ?
S3 Li7 Li14 S1 74(11) 2_667 . . 2_657 ?
S3 Li7 Li14 S2 -144.9(16) 2_667 . . . ?
S3 Li12 Li14 Li1 -52.8(10) 2_667 . . 2_667 ?
S3 Li12 Li14 Li4 -110(12) 2_667 . . 2_657 ?
S3 Li12 Li14 Li4 53(20) 2_667 . . . ?
S3 Li12 Li14 Li6 103(2) 2_667 . . . ?
S3 Li12 Li14 Li7 73(5) 2_667 . . . ?
S3 Li12 Li14 Li12 -104(22) 2_667 . . 2_657 ?
S3 Li12 Li14 Li13 -158.6(15) 2_667 . . 1_545 ?
S3 Li12 Li14 S1 -95.7(12) 2_667 . . 2_657 ?
S3 Li12 Li14 S2 148.1(16) 2_667 . . . ?
S3 Li13 Li16 Si1 14(5) . . . . ?
S3 Li13 Li16 Li4 38(3) . . . 2_667 ?
S3 Li13 Li16 Li5 -86(4) . . . . ?
S3 Li13 Li16 Li6 98(6) . . . . ?
S3 Li13 Li16 Li7 97(3) . . . . ?
S3 Li13 Li16 Li12 42(4) . . . 2_667 ?
S3 Li13 Li16 Li12 55(8) . . . 1_565 ?
S3 Li13 Li16 S1 99(2) . . . 2_667 ?
S3 Li13 Li16 S2 62(18) . . . . ?
S5 Li8 Li15 Li10 -79(16) 2_756 . . 2_756 ?
S5 Li8 Li15 Li10 101(16) . . . 2_756 ?
S5 Li8 Li15 Li11 -120.2(5) 2_756 . . 2_766 ?
S5 Li8 Li15 Li11 59.8(5) . . . 2_766 ?
S5 Li8 Li15 Li11 -120.2(5) . . . 1_545 ?
S5 Li8 Li15 Li11 59.8(5) 2_756 . . 1_545 ?
S5 Li8 Li15 S5 180.000(3) . . . 2_756 ?
S5 Li8 Li15 S5 180.000(1) 2_756 . . . ?
S5 Li8 Li15 S6 105.8(11) 2_756 . . . ?
S5 Li8 Li15 S6 105.8(11) . . . 2_756 ?
S5 Li8 Li15 S6 -74.2(11) 2_756 . . 2_756 ?
S5 Li8 Li15 S6 -74.2(11) . . . . ?
S5 Li8 Li15 S7 -93.8(14) 2_756 . . 2_766 ?
S5 Li8 Li15 S7 86.2(14) 2_756 . . 1_545 ?
S5 Li8 Li15 S7 86.2(14) . . . 2_766 ?
S5 Li8 Li15 S7 -93.8(14) . . . 1_545 ?
S5 Li9 Li11 Li5 70.0(15) 2_766 . . 2_676 ?
S5 Li9 Li11 Li8 -27.3(10) 2_766 . . 2_766 ?
S5 Li9 Li11 Li8 -48.7(7) 2_766 . . 1_565 ?
S5 Li9 Li11 Li10 -7(3) 2_766 . . . ?
S5 Li9 Li11 Li15 -38.2(7) 2_766 . . 1_565 ?
S5 Li9 Li11 S2 96.6(4) 2_766 . . 2_666 ?
S5 Li9 Li11 S4 168.5(5) 2_766 . . 2_666 ?
S5 Li9 Li11 S6 -13(3) 2_766 . . 1_565 ?
S5 Li9 Li11 S7 -100.2(5) 2_766 . . . ?
S6 Li5 Li6 Si1 55.7(18) 2_666 . . . ?
S6 Li5 Li6 Li4 130.9(16) 2_666 . . 2_667 ?
S6 Li5 Li6 Li12 140.1(18) 2_666 . . 2_667 ?
S6 Li5 Li6 Li13 178(5) 2_666 . . . ?
S6 Li5 Li6 Li14 24(10) 2_666 . . . ?
S6 Li5 Li6 Li16 10(19) 2_666 . . . ?
S6 Li5 Li6 S1 -176.2(10) 2_666 . . 2_667 ?
S6 Li5 Li6 S2 13(3) 2_666 . . . ?
S6 Li5 Li6 S3 85.4(15) 2_666 . . . ?
S6 Li5 Li16 Si1 60(4) 2_666 . . . ?
S6 Li5 Li16 Li4 132.7(19) 2_666 . . 2_667 ?
S6 Li5 Li16 Li6 -170(18) 2_666 . . . ?
S6 Li5 Li16 Li7 -167(16) 2_666 . . . ?
S6 Li5 Li16 Li12 141.2(19) 2_666 . . 2_667 ?
S6 Li5 Li16 Li12 160(2) 2_666 . . 1_565 ?
S6 Li5 Li16 Li13 178(5) 2_666 . . . ?
S6 Li5 Li16 S1 -176.2(10) 2_666 . . 2_667 ?
S6 Li5 Li16 S2 12(7) 2_666 . . . ?
S6 Li5 Li16 S3 87(2) 2_666 . . . ?
S6 Li8 Li15 Li10 -5(15) 2_756 . . 2_756 ?
S6 Li8 Li15 Li11 134.0(11) 2_756 . . 1_545 ?
S6 Li8 Li15 Li11 -46.0(11) 2_756 . . 2_766 ?
S6 Li8 Li15 S5 74.2(11) 2_756 . . 2_756 ?
S6 Li8 Li15 S5 -105.8(11) 2_756 . . . ?
S6 Li8 Li15 S6 179.999(1) 2_756 . . . ?
S6 Li8 Li15 S7 -20(2) 2_756 . . 2_766 ?
S6 Li8 Li15 S7 160(2) 2_756 . . 1_545 ?
S6 Li9 Li11 Li5 -137.2(15) . . . 2_676 ?
S6 Li9 Li11 Li8 125.5(18) . . . 2_766 ?
S6 Li9 Li11 Li8 104.1(19) . . . 1_565 ?
S6 Li9 Li11 Li10 146(5) . . . . ?
S6 Li9 Li11 Li15 114.6(18) . . . 1_565 ?
S6 Li9 Li11 S2 -110.6(18) . . . 2_666 ?
S6 Li9 Li11 S4 -39(2) . . . 2_666 ?
S6 Li9 Li11 S5 153(2) . . . 2_766 ?
S6 Li9 Li11 S6 140(2) . . . 1_565 ?
S6 Li9 Li11 S7 52.6(19) . . . . ?
S7 Li8 Li15 Li10 -165(17) 1_545 . . 2_756 ?
S7 Li8 Li15 Li11 -26.4(13) 1_545 . . 1_545 ?
S7 Li8 Li15 Li11 153.6(13) 1_545 . . 2_766 ?
S7 Li8 Li15 S5 93.8(14) 1_545 . . . ?
S7 Li8 Li15 S5 -86.2(14) 1_545 . . 2_756 ?
S7 Li8 Li15 S6 -160(2) 1_545 . . 2_756 ?
S7 Li8 Li15 S6 20(2) 1_545 . . . ?
S7 Li8 Li15 S7 180.000(1) 1_545 . . 2_766 ?
S7 Li9 Li11 Li5 170.2(16) . . . 2_676 ?
S7 Li9 Li11 Li8 72.9(7) . . . 2_766 ?
S7 Li9 Li11 Li8 51.5(5) . . . 1_565 ?
S7 Li9 Li11 Li10 93(4) . . . . ?
S7 Li9 Li11 Li15 62.0(4) . . . 1_565 ?
S7 Li9 Li11 S2 -163.2(5) . . . 2_666 ?
S7 Li9 Li11 S4 -91.3(8) . . . 2_666 ?
S7 Li9 Li11 S5 100.2(5) . . . 2_766 ?
S7 Li9 Li11 S6 87(3) . . . 1_565 ?

_shelx_res_file                  
;
TITL u0202_a.res in P-1
    u0202.res
    created by SHELXL-2019/3 at 20:28:37 on 16-Jan-2025
REM Old TITL u0202_a.res in P-1
REM SHELXT solution in P-1: R1 0.068, Rweak 0.005, Alpha 0.011
REM <I/s> 0.000 for 0 systematic absences, Orientation as input
REM Formula found by SHELXT: I Li10 S7 Si2
CELL 0.71073 9.0428 6.039 12.0347 89.794 90.905 90.48
ZERR 2 0.0006 0.0004 0.0006 0.004 0.005 0.005
LATT 1
SFAC Cl I Li S Si
UNIT 0.23 1.77 14 14 4
RIGU 0.0001 0.0001 Li4 Li7 Li12 Li14 Li5 Li6 Li13 Li16 S2 S3
RIGU 0.0001 0.0001 Li8 Li10 Li15 S5
EADP I1 Cl1
EXYZ I1 Cl1
SUMP 1 0.001 1 4 1 3
SUMP 5 0.001 1 16 1 17 1 15 1 7 1 6 1 8 1 9 1 11 1 5 1 12 1 13 1 14 1 10

L.S. 20
PLAN  20
SIZE 0.05 0.06 0.07
TEMP 26.85(10)
CONF
CONN 4 Si1
CONN 4 Si2
BIND Li12 S1
list 4
MORE -1
fmap 2 53
acta
OMIT -8 3 3
OMIT 3 0 11
REM <olex2.extras>
REM <HklSrc "%.\\U0202.hkl">
REM </olex2.extras>

WGHT    0.018100
FVAR       0.39201   0.88726   0.54439   0.45562   0.91982   0.94315   0.58733
FVAR       0.13176   0.37721   0.28550   0.19230   0.14837   0.41451   0.31086
FVAR       0.24287   0.15222   0.29409
SI1   5    0.522691    0.352519    0.806458    11.00000    0.02049    0.01280 =
         0.01910    0.00068    0.00190    0.00040
SI2   5    0.769951    0.359037    0.571601    11.00000    0.02044    0.01211 =
         0.01760    0.00131    0.00126   -0.00008
LI1   3    0.759363    0.931051    0.749855    51.00000    0.04467    0.03085 =
         0.04314    0.00249    0.00259   -0.00823
LI2   3    0.506135    0.772844    0.612859    11.00000    0.02326    0.08046 =
         0.04121    0.00862   -0.00340    0.00026
LI3   3    0.941679    0.289769    0.870953    61.00000    0.06235    0.06531 =
         0.03858   -0.00992    0.00269   -0.02131
LI4   3    0.414759    0.141957    1.014348   101.00000    0.04616    0.04108 =
         0.02483   -0.00054   -0.00327   -0.00023
LI5   3    0.284519    0.826835    0.816361   171.00000    0.05550    0.04192 =
         0.04877    0.00229    0.00103   -0.00055
LI6   3    0.289519    0.644036    0.899145   141.00000    0.04041    0.04006 =
         0.04568    0.00001    0.01032    0.00489
LI7   3    0.293226    0.377688    1.025246   131.00000    0.04923    0.03489 =
         0.03993   -0.00536    0.00040   -0.00407
LI8   3    0.995899   -0.081906    0.536840    91.00000    0.04980    0.03926 =
         0.04493   -0.01976    0.00992   -0.00611
LI9   3    0.799656    0.652065    0.359515    31.00000    0.05223    0.06452 =
         0.03683   -0.00073    0.01228   -0.01765
LI10  3    0.990369    0.367485    0.333947    71.00000    0.04916    0.06622 =
         0.04473   -0.00491    0.00917   -0.00316
LI11  3    0.757700    0.795814    0.370281    41.00000    0.04491    0.06791 =
         0.02220   -0.01071   -0.00482    0.00838
LI12  3    0.454926    0.076341    1.005196   111.00000    0.05375    0.03981 =
         0.05563    0.00799    0.01575    0.00126
LI13  3    0.298648    0.832077    0.872992   151.00000    0.03614    0.04106 =
         0.04823    0.00162    0.00414    0.00386
LI14  3    0.314759    0.217628    1.028058   121.00000    0.04402    0.03457 =
         0.04367   -0.00529   -0.00130   -0.00511
LI15  3    1.000000    0.000000    0.500000    81.00000    0.05383    0.04056 =
         0.04630   -0.01843    0.00885   -0.00742
LI16  3    0.287358    0.712288    0.854336   161.00000    0.01275    0.04132 =
         0.04652    0.00113    0.01103    0.00468
PART 1
I1    2    0.989831    0.751417    0.886113    21.00000    0.02668    0.02445 =
         0.02775    0.00148   -0.00273    0.00205
PART 2
CL1   1    0.989831    0.751417    0.886113   -21.00000    0.02668    0.02445 =
         0.02775    0.00148   -0.00273    0.00205
PART 3
S1    4    0.680187    0.211695    0.915142    11.00000    0.02624    0.02165 =
         0.02364    0.00302   -0.00307    0.00213
S2    4    0.304937    0.244692    0.835634    11.00000    0.02097    0.02776 =
         0.02426    0.00022    0.00271   -0.00275
S3    4    0.536880    0.699407    0.812153    11.00000    0.03140    0.01370 =
         0.02885   -0.00082    0.00301    0.00046
S4    4    0.560086    0.232616    0.636804    11.00000    0.02002    0.01751 =
         0.01976   -0.00161    0.00210   -0.00284
S5    4    0.943714    0.223708    0.667587    11.00000    0.02138    0.01895 =
         0.02314    0.00065   -0.00173    0.00281
S6    4    0.765271    0.236189    0.408334    11.00000    0.02575    0.02677 =
         0.01911   -0.00375    0.00268   -0.00187
S7    4    0.770240    0.705808    0.568688    11.00000    0.02870    0.01253 =
         0.02763    0.00281    0.00299    0.00080
HKLF 4 1 0 1 0 -1 0 0 0 0 -1


REM  u0202_a.res in P-1
REM wR2 = 0.0616, GooF = S = 1.038, Restrained GooF = 1.017 for all data
REM R1 = 0.0275 for 2683 Fo > 4sig(Fo) and 0.0355 for all 3158 data
REM 248 parameters refined using 126 restraints

END

WGHT      0.0181      0.0000

REM Highest difference peak  0.830,  deepest hole -0.515,  1-sigma level  0.119
Q1    1   1.0168  0.7784  0.8223  11.00000  0.05    0.83
Q2    1   0.9027  0.7099  0.8371  11.00000  0.05    0.70
Q3    1   0.9776  0.6122  0.8234  11.00000  0.05    0.64
Q4    1   1.0771  0.6298  0.8318  11.00000  0.05    0.58
Q5    1   0.8963  0.8741  0.9371  11.00000  0.05    0.58
Q6    1   1.0287  0.8541  0.9186  11.00000  0.05    0.57
Q7    1   1.0764  0.7687  0.9316  11.00000  0.05    0.57
Q8    1   0.9746  0.7756  0.9557  11.00000  0.05    0.56
Q9    1   0.2581  0.1600  0.7945  11.00000  0.05    0.50
Q10   1   0.5948  0.2666  0.8582  11.00000  0.05    0.48
Q11   1   0.5437  0.3390  0.7338  11.00000  0.05    0.48
Q12   1   0.7720  0.3009  0.4847  11.00000  0.05    0.46
Q13   1   0.8256  0.7210  0.7820  11.00000  0.05    0.45
Q14   1   0.2398  0.2440  0.8740  11.00000  0.05    0.44
Q15   1   0.6771  0.7046  0.5898  11.00000  0.05    0.43
Q16   1   0.3790  0.6348  0.7050  11.00000  0.05    0.42
Q17   1   0.8588  0.2783  0.6273  11.00000  0.05    0.41
Q18   1   0.2566  0.6533  0.7941  11.00000  0.05    0.41
Q19   1   0.1869  1.0259  0.7775  11.00000  0.05    0.40
Q20   1   0.7799  0.7904  0.6363  11.00000  0.05    0.40
;
_shelx_res_checksum              82075
_olex2_submission_special_instructions 'No special instructions were received'
_oxdiff_exptl_absorpt_empirical_details 
;
Empirical correction (ABSPACK) includes:
- Absorption correction using spherical harmonics
- Frame scaling
;
_oxdiff_exptl_absorpt_empirical_full_max 1.341
_oxdiff_exptl_absorpt_empirical_full_min 0.737
